# Supplementary material for: Gut-derived peptide hormone receptor expression in the developing mouse hypothalamus
Source: PLoS One. 2023 Aug 17;18(8):e0290043. doi: 10.1371/journal.pone.0290043 (PMC10434938; doi:10.1371/journal.pone.0290043)
Supplement: S1 File — Raw data regarding body weight (g), blood glucose levels (mg/dl), relative protein expression normalised to P7 group and circulating leptin levels (ng/ml) for each animal used in this study are shown. (XLSX) [file pone.0290043.s002.xlsx]

## Sheet: Sheet1
						Relative protein expression (norm to P7)				ELISA
Animal ID	Litter	Age	Sex	BW (g)	Glucose (mg/dl)	GLP1R	GIPR	CCK2R	INSR	Leptin (ng/ml)
1_21_2697_F_	16759	P7	Female	4.1	195	1.27091	1.03688	0.526913	0.824958	3.78803
1_21_2698_F_	16759	P7	Female	4.1	128	0.967558	0.904314	1.29928	1.24854	3.62576
1_21_2699_F_	16759	P7	Female	4.5	171	0.761531	1.05881	1.17381	0.926504	4.33063
1_21_2718_F_	16757	P7	Female	4.4	176					17.429
1_21_2719_F_	16757	P7	Female	4.5	165					20.426
1_21_2663_F_	16766	P9	Female	5.9	112	0.765998	0.404782	1.09817	0.474798	9.82759
1_21_2664_F_	16766	P9	Female	5.9	119	2.74574	0.788139			7.04361
1_21_2665_F_	16766	P9	Female	6	92		0.45955	0.578678	0.594653	7.17546
1_21_2666_F_	16766	P9	Female	6	122		0.627467	0.762064	0.702024	3.73225
1_21_2678_F_	16762	P9	Female	5.2	184	0.821547	0.753271	0.788046	1.07033	3.56491
1_21_2679_F_	16762	P9	Female	4.2	185
1_21_2686_F_	16761	P9	Female	5	148
1_21_2680_F_	16762	P13	Female	7.1	179	2.17298	0.327664	0.947616	0.679508	10.3096
1_21_2681_F_	16762	P13	Female	7.8	176					5.77104
1_21_2682_F_	16762	P13	Female	7.3	141	3.22385	0.452089	1.75052	0.943195	9.02612
1_21_2714_F_	16758	P13	Female	9.2	229	3.844	0.388764	1.83075	0.745607	9.44904
1_21_2673_F_	16767	P21	Female	9.2	145	3.674	0.257516	0.822975	0.449979	3.61841
1_21_2674_F_	16767	P21	Female	9.5	138	3.25425	0.315479	2.32917	0.279484	1.58722
1_21_2675_F_	16767	P21	Female	7.6	148	3.60379	0.191605	0.922666		2.11968
1_21_2687_F_	16761	P21	Female	8.1	169		0.222458	0.689712	0.213177	2.31744
1_21_2688_F_	16761	P21	Female	8.8	141		0.21658	1.67855	0.296192	2.10446
1_21_2689_F_	16761	P21	Female	6.9	196		0.275503		0.281159
1_21_2690_M_	16759	P7	Male	4.2	89	0.136211	0.848684	0.714937	0.662716
1_21_2691_M_	16759	P7	Male	4.3	125	1.98534	0.984546	1.22207	1.07006
1_21_2692_M_	16759	P7	Male	4.1	97	0.878454	1.16677	1.063	1.26723
1_21_2693_M_	16759	P7	Male	4.7	147
1_21_2694_M_	16759	P7	Male	4.3	128	0.866741	0.572313	1.25263	0.920315	1.94726
1_21_2695_M_	16759	P7	Male	4	120	0.90134	0.991836	0.747373	1.06058	6.97769
1_21_2696_M_	16759	P7	Male	4.4	166	1.23192	1.43585		1.01911	0.973631
1_21_2715_M_	16757	P7	Male	5.4	172					18.5142
1_21_2716_M_	16757	P7	Male	5	171					20.644
1_21_2717_M_	16757	P7	Male	3.2	164
1_21_2660_M_	16766	P9	Male	5.7	105	0.973304	0.563909	1.03605	0.503773	6.50609
1_21_2661_M_	16766	P9	Male	6.1	97	2.72293	0.725476	1.18837	0.268632	8.92317
1_21_2662_M_	16766	P9	Male	5.7	140	1.26202	0.599572	0.969863	0.733437	12.3377
1_21_2667_M_	16767	P9	Male	5.4	129	0.681187	0.776283	1.11508	1.2376
1_21_2668_M_	16767	P9	Male	5.5	144	1.10772	0.690461	1.13904	0.770309	6.70563
1_21_2676_M_	16762	P13	Male	7.3	143	1.60579	0.450746	1.65973	1.01679	7.48479
1_21_2677_M_	16762	P13	Male	6.5	181	1.27574	0.34222	1.42546	1.15919	4.12779
1_21_2710_M_	16758	P13	Male	8.1	179	2.3657	0.209202	1.66996	0.347534	8.23707
1_21_2711_M_	16758	P13	Male	9.1	198	2.67214	0.553124	1.671	0.319635
1_21_2712_M_	16758	P13	Male	9	202	2.16527	0.24229	1.34834	0.235692	7.86511
1_21_2713_M_	16758	P13	Male	7.3	156	1.48162	0.290492		0.228167	10.2738
1_21_2669_M_	16767	P21	Male	10.8	166	2.05165	0.456633	2.34343	0.767031	4.78727
1_21_2670_M_	16767	P21	Male	8.8	171	1.92591	0.243736	1.79565	0.606863	3.06288
1_21_2671_M_	16767	P21	Male	9.6	116	1.72906	0.146556		0.184352	2.12982
1_21_2672_M_	16767	P21	Male	8.5	149	4.65746	0.260928	1.45261	0.213424
1_21_2683_M_	16761	P21	Male	9.1	175	4.30426	0.292965	2.06812	0.390216	2.31237
1_21_2684_M_	16761	P21	Male	9.5	178	1.91427	0.253093		0.19469	1.44042
1_21_2685_M_	16761	P21	Male	8.7	174
