# Supplementary material for: Gut-derived peptide hormone receptor expression in the developing mouse hypothalamus
Source: PLoS One. 2023 Aug 17;18(8):e0290043. doi: 10.1371/journal.pone.0290043 (PMC10434938; doi:10.1371/journal.pone.0290043)
Supplement: S2 File — Raw qPCR data of Glp1r, Gipr, Cckbr and Gapdh across the 4 postnatal time-points in both males and females are shown, together with the analysis of their expression using the 2(-ΔΔCT) method. (XLSX) [file pone.0290043.s003.xlsx]

## Sheet: Sample Setup
Block Type	384-Well Block
Calibration Background is expired	No
Calibration Background performed on	2022-11-29
Calibration Normalization FAM-ROX is expired	No
Calibration Normalization FAM-ROX performed on	2022-11-29
Calibration Pure Dye FAM is expired	No
Calibration Pure Dye FAM performed on	2022-11-29
Calibration Pure Dye ROX is expired	No
Calibration Pure Dye ROX performed on	2022-11-29
Calibration Pure Dye SYBR is expired	No
Calibration Pure Dye SYBR performed on	2022-11-29
Calibration Pure Dye TAMRA is expired	No
Calibration Pure Dye TAMRA performed on	2022-11-29
Calibration RNaseP is expired	No
Calibration RNaseP performed on	2019-07-23
Calibration ROI is expired	No
Calibration ROI performed on	2022-11-29
Calibration Uniformity is expired	No
Calibration Uniformity performed on	2022-11-29
Chemistry	SYBR_GREEN
Date Created	06-29-2023 11:41:28 AM CEST
Date Modified	06-29-2023 13:34:53 PM CEST
Experiment File Name	D:\NDF\Katrin\2023-06-29 114034_PLOS Revision Platte2.eds
Experiment Name	2023-06-29 114034_PLOS Revision Platte2
Experiment Run Start Time	01-01-2010 01:11:27 AM CET
Experiment Run Stop Time	01-01-2010 02:59:15 AM CET
Experiment Type	Comparative Cт (ΔΔCт)
Instrument Name	285880264
Instrument Serial Number	285880264
Instrument Type	QuantStudio 12K Flex
Passive Reference	ROX
Quantification Cycle Method	Ct
Signal Smoothing On	true
Stage/ Cycle where Analysis is performed	Stage 2, Step 2
Well	Well Position	Sample Name	Sample Color	Biogroup Name	Biogroup Color	Target Name	Target Color	Task	Reporter	Quencher	Quantity	Comments
1	A1	1_21_0793_M_	RGB(176,23,31)			NDF_GLP1R	RGB(176,23,31)	UNKNOWN	FAM	TAMRA
2	A2	1_21_0795_M_	RGB(0,0,255)			NDF_GLP1R	RGB(176,23,31)	UNKNOWN	FAM	TAMRA
3	A3	1_21_0799_M_	RGB(0,139,69)			NDF_GLP1R	RGB(176,23,31)	UNKNOWN	FAM	TAMRA
4	A4	1_21_1120_M_	RGB(255,127,0)			NDF_GLP1R	RGB(176,23,31)	UNKNOWN	FAM	TAMRA
5	A5	1_21_1122_M_	RGB(139,137,112)			NDF_GLP1R	RGB(176,23,31)	UNKNOWN	FAM	TAMRA
6	A6	1_21_1123_M_	RGB(238,121,66)			NDF_GLP1R	RGB(176,23,31)	UNKNOWN	FAM	TAMRA
7	A7	1_21_0553_M_	RGB(142,56,142)			NDF_GLP1R	RGB(176,23,31)	UNKNOWN	FAM	TAMRA
8	A8	1_21_0714_M_	RGB(198,113,113)			NDF_GLP1R	RGB(176,23,31)	UNKNOWN	FAM	TAMRA
9	A9	1_21_0832_M_	RGB(0,245,255)			NDF_GLP1R	RGB(176,23,31)	UNKNOWN	FAM	TAMRA
10	A10	1_21_0833_M_	RGB(238,220,130)			NDF_GLP1R	RGB(176,23,31)	UNKNOWN	FAM	TAMRA
11	A11	1_21_1272_M_	RGB(238,238,0)			NDF_GLP1R	RGB(176,23,31)	UNKNOWN	FAM	TAMRA
12	A12	1_21_1273_M_	RGB(142,142,56)			NDF_GLP1R	RGB(176,23,31)	UNKNOWN	FAM	TAMRA
13	A13	1_21_0796_F_	RGB(238,44,44)			NDF_GLP1R	RGB(176,23,31)	UNKNOWN	FAM	TAMRA
14	A14	1_21_0801_F_	RGB(51,161,201)			NDF_GLP1R	RGB(176,23,31)	UNKNOWN	FAM	TAMRA
15	A15	1_21_1129_F_	RGB(238,18,137)			NDF_GLP1R	RGB(176,23,31)	UNKNOWN	FAM	TAMRA
16	A16	1_21_1130_F_	RGB(176,23,31)			NDF_GLP1R	RGB(176,23,31)	UNKNOWN	FAM	TAMRA
17	A17	1_21_1152_F_	RGB(0,0,255)			NDF_GLP1R	RGB(176,23,31)	UNKNOWN	FAM	TAMRA
18	A18	1_21_1153_F_	RGB(0,139,69)			NDF_GLP1R	RGB(176,23,31)	UNKNOWN	FAM	TAMRA
19	A19	1_21_0609_F_	RGB(255,127,0)			NDF_GLP1R	RGB(176,23,31)	UNKNOWN	FAM	TAMRA
20	A20	1_21_0943_F_	RGB(139,137,112)			NDF_GLP1R	RGB(176,23,31)	UNKNOWN	FAM	TAMRA
21	A21	1_21_0945_F_	RGB(238,121,66)			NDF_GLP1R	RGB(176,23,31)	UNKNOWN	FAM	TAMRA
22	A22	1_21_1275_F_	RGB(142,56,142)			NDF_GLP1R	RGB(176,23,31)	UNKNOWN	FAM	TAMRA
23	A23	1_21_1276_F_	RGB(198,113,113)			NDF_GLP1R	RGB(176,23,31)	UNKNOWN	FAM	TAMRA
24	A24	1_21_1277_F_	RGB(0,245,255)			NDF_GLP1R	RGB(176,23,31)	UNKNOWN	FAM	TAMRA
25	B1	1_21_0793_M_	RGB(176,23,31)			NDF_GLP1R	RGB(176,23,31)	UNKNOWN	FAM	TAMRA
26	B2	1_21_0795_M_	RGB(0,0,255)			NDF_GLP1R	RGB(176,23,31)	UNKNOWN	FAM	TAMRA
27	B3	1_21_0799_M_	RGB(0,139,69)			NDF_GLP1R	RGB(176,23,31)	UNKNOWN	FAM	TAMRA
28	B4	1_21_1120_M_	RGB(255,127,0)			NDF_GLP1R	RGB(176,23,31)	UNKNOWN	FAM	TAMRA
29	B5	1_21_1122_M_	RGB(139,137,112)			NDF_GLP1R	RGB(176,23,31)	UNKNOWN	FAM	TAMRA
30	B6	1_21_1123_M_	RGB(238,121,66)			NDF_GLP1R	RGB(176,23,31)	UNKNOWN	FAM	TAMRA
31	B7	1_21_0553_M_	RGB(142,56,142)			NDF_GLP1R	RGB(176,23,31)	UNKNOWN	FAM	TAMRA
32	B8	1_21_0714_M_	RGB(198,113,113)			NDF_GLP1R	RGB(176,23,31)	UNKNOWN	FAM	TAMRA
33	B9	1_21_0832_M_	RGB(0,245,255)			NDF_GLP1R	RGB(176,23,31)	UNKNOWN	FAM	TAMRA
34	B10	1_21_0833_M_	RGB(238,220,130)			NDF_GLP1R	RGB(176,23,31)	UNKNOWN	FAM	TAMRA
35	B11	1_21_1272_M_	RGB(238,238,0)			NDF_GLP1R	RGB(176,23,31)	UNKNOWN	FAM	TAMRA
36	B12	1_21_1273_M_	RGB(142,142,56)			NDF_GLP1R	RGB(176,23,31)	UNKNOWN	FAM	TAMRA
37	B13	1_21_0796_F_	RGB(238,44,44)			NDF_GLP1R	RGB(176,23,31)	UNKNOWN	FAM	TAMRA
38	B14	1_21_0801_F_	RGB(51,161,201)			NDF_GLP1R	RGB(176,23,31)	UNKNOWN	FAM	TAMRA
39	B15	1_21_1129_F_	RGB(238,18,137)			NDF_GLP1R	RGB(176,23,31)	UNKNOWN	FAM	TAMRA
40	B16	1_21_1130_F_	RGB(176,23,31)			NDF_GLP1R	RGB(176,23,31)	UNKNOWN	FAM	TAMRA
41	B17	1_21_1152_F_	RGB(0,0,255)			NDF_GLP1R	RGB(176,23,31)	UNKNOWN	FAM	TAMRA
42	B18	1_21_1153_F_	RGB(0,139,69)			NDF_GLP1R	RGB(176,23,31)	UNKNOWN	FAM	TAMRA
43	B19	1_21_0609_F_	RGB(255,127,0)			NDF_GLP1R	RGB(176,23,31)	UNKNOWN	FAM	TAMRA
44	B20	1_21_0943_F_	RGB(139,137,112)			NDF_GLP1R	RGB(176,23,31)	UNKNOWN	FAM	TAMRA
45	B21	1_21_0945_F_	RGB(238,121,66)			NDF_GLP1R	RGB(176,23,31)	UNKNOWN	FAM	TAMRA
46	B22	1_21_1275_F_	RGB(142,56,142)			NDF_GLP1R	RGB(176,23,31)	UNKNOWN	FAM	TAMRA
47	B23	1_21_1276_F_	RGB(198,113,113)			NDF_GLP1R	RGB(176,23,31)	UNKNOWN	FAM	TAMRA
48	B24	1_21_1277_F_	RGB(0,245,255)			NDF_GLP1R	RGB(176,23,31)	UNKNOWN	FAM	TAMRA
49	C1	1_21_0793_M_	RGB(176,23,31)			NDF_GIPR	RGB(0,0,255)	UNKNOWN	SYBR	None
50	C2	1_21_0795_M_	RGB(0,0,255)			NDF_GIPR	RGB(0,0,255)	UNKNOWN	SYBR	None
51	C3	1_21_0799_M_	RGB(0,139,69)			NDF_GIPR	RGB(0,0,255)	UNKNOWN	SYBR	None
52	C4	1_21_1120_M_	RGB(255,127,0)			NDF_GIPR	RGB(0,0,255)	UNKNOWN	SYBR	None
53	C5	1_21_1122_M_	RGB(139,137,112)			NDF_GIPR	RGB(0,0,255)	UNKNOWN	SYBR	None
54	C6	1_21_1123_M_	RGB(238,121,66)			NDF_GIPR	RGB(0,0,255)	UNKNOWN	SYBR	None
55	C7	1_21_0553_M_	RGB(142,56,142)			NDF_GIPR	RGB(0,0,255)	UNKNOWN	SYBR	None
56	C8	1_21_0714_M_	RGB(198,113,113)			NDF_GIPR	RGB(0,0,255)	UNKNOWN	SYBR	None
57	C9	1_21_0832_M_	RGB(0,245,255)			NDF_GIPR	RGB(0,0,255)	UNKNOWN	SYBR	None
58	C10	1_21_0833_M_	RGB(238,220,130)			NDF_GIPR	RGB(0,0,255)	UNKNOWN	SYBR	None
59	C11	1_21_1272_M_	RGB(238,238,0)			NDF_GIPR	RGB(0,0,255)	UNKNOWN	SYBR	None
60	C12	1_21_1273_M_	RGB(142,142,56)			NDF_GIPR	RGB(0,0,255)	UNKNOWN	SYBR	None
61	C13	1_21_0796_F_	RGB(238,44,44)			NDF_GIPR	RGB(0,0,255)	UNKNOWN	SYBR	None
62	C14	1_21_0801_F_	RGB(51,161,201)			NDF_GIPR	RGB(0,0,255)	UNKNOWN	SYBR	None
63	C15	1_21_1129_F_	RGB(238,18,137)			NDF_GIPR	RGB(0,0,255)	UNKNOWN	SYBR	None
64	C16	1_21_1130_F_	RGB(176,23,31)			NDF_GIPR	RGB(0,0,255)	UNKNOWN	SYBR	None
65	C17	1_21_1152_F_	RGB(0,0,255)			NDF_GIPR	RGB(0,0,255)	UNKNOWN	SYBR	None
66	C18	1_21_1153_F_	RGB(0,139,69)			NDF_GIPR	RGB(0,0,255)	UNKNOWN	SYBR	None
67	C19	1_21_0609_F_	RGB(255,127,0)			NDF_GIPR	RGB(0,0,255)	UNKNOWN	SYBR	None
68	C20	1_21_0943_F_	RGB(139,137,112)			NDF_GIPR	RGB(0,0,255)	UNKNOWN	SYBR	None
69	C21	1_21_0945_F_	RGB(238,121,66)			NDF_GIPR	RGB(0,0,255)	UNKNOWN	SYBR	None
70	C22	1_21_1275_F_	RGB(142,56,142)			NDF_GIPR	RGB(0,0,255)	UNKNOWN	SYBR	None
71	C23	1_21_1276_F_	RGB(198,113,113)			NDF_GIPR	RGB(0,0,255)	UNKNOWN	SYBR	None
72	C24	1_21_1277_F_	RGB(0,245,255)			NDF_GIPR	RGB(0,0,255)	UNKNOWN	SYBR	None
73	D1	1_21_0793_M_	RGB(176,23,31)			NDF_GIPR	RGB(0,0,255)	UNKNOWN	SYBR	None
74	D2	1_21_0795_M_	RGB(0,0,255)			NDF_GIPR	RGB(0,0,255)	UNKNOWN	SYBR	None
75	D3	1_21_0799_M_	RGB(0,139,69)			NDF_GIPR	RGB(0,0,255)	UNKNOWN	SYBR	None
76	D4	1_21_1120_M_	RGB(255,127,0)			NDF_GIPR	RGB(0,0,255)	UNKNOWN	SYBR	None
77	D5	1_21_1122_M_	RGB(139,137,112)			NDF_GIPR	RGB(0,0,255)	UNKNOWN	SYBR	None
78	D6	1_21_1123_M_	RGB(238,121,66)			NDF_GIPR	RGB(0,0,255)	UNKNOWN	SYBR	None
79	D7	1_21_0553_M_	RGB(142,56,142)			NDF_GIPR	RGB(0,0,255)	UNKNOWN	SYBR	None
80	D8	1_21_0714_M_	RGB(198,113,113)			NDF_GIPR	RGB(0,0,255)	UNKNOWN	SYBR	None
81	D9	1_21_0832_M_	RGB(0,245,255)			NDF_GIPR	RGB(0,0,255)	UNKNOWN	SYBR	None
82	D10	1_21_0833_M_	RGB(238,220,130)			NDF_GIPR	RGB(0,0,255)	UNKNOWN	SYBR	None
83	D11	1_21_1272_M_	RGB(238,238,0)			NDF_GIPR	RGB(0,0,255)	UNKNOWN	SYBR	None
84	D12	1_21_1273_M_	RGB(142,142,56)			NDF_GIPR	RGB(0,0,255)	UNKNOWN	SYBR	None
85	D13	1_21_0796_F_	RGB(238,44,44)			NDF_GIPR	RGB(0,0,255)	UNKNOWN	SYBR	None
86	D14	1_21_0801_F_	RGB(51,161,201)			NDF_GIPR	RGB(0,0,255)	UNKNOWN	SYBR	None
87	D15	1_21_1129_F_	RGB(238,18,137)			NDF_GIPR	RGB(0,0,255)	UNKNOWN	SYBR	None
88	D16	1_21_1130_F_	RGB(176,23,31)			NDF_GIPR	RGB(0,0,255)	UNKNOWN	SYBR	None
89	D17	1_21_1152_F_	RGB(0,0,255)			NDF_GIPR	RGB(0,0,255)	UNKNOWN	SYBR	None
90	D18	1_21_1153_F_	RGB(0,139,69)			NDF_GIPR	RGB(0,0,255)	UNKNOWN	SYBR	None
91	D19	1_21_0609_F_	RGB(255,127,0)			NDF_GIPR	RGB(0,0,255)	UNKNOWN	SYBR	None
92	D20	1_21_0943_F_	RGB(139,137,112)			NDF_GIPR	RGB(0,0,255)	UNKNOWN	SYBR	None
93	D21	1_21_0945_F_	RGB(238,121,66)			NDF_GIPR	RGB(0,0,255)	UNKNOWN	SYBR	None
94	D22	1_21_1275_F_	RGB(142,56,142)			NDF_GIPR	RGB(0,0,255)	UNKNOWN	SYBR	None
95	D23	1_21_1276_F_	RGB(198,113,113)			NDF_GIPR	RGB(0,0,255)	UNKNOWN	SYBR	None
96	D24	1_21_1277_F_	RGB(0,245,255)			NDF_GIPR	RGB(0,0,255)	UNKNOWN	SYBR	None
97	E1	1_21_0793_M_	RGB(176,23,31)			NDF_CCK2R	RGB(0,139,69)	UNKNOWN	SYBR	None
98	E2	1_21_0795_M_	RGB(0,0,255)			NDF_CCK2R	RGB(0,139,69)	UNKNOWN	SYBR	None
99	E3	1_21_0799_M_	RGB(0,139,69)			NDF_CCK2R	RGB(0,139,69)	UNKNOWN	SYBR	None
100	E4	1_21_1120_M_	RGB(255,127,0)			NDF_CCK2R	RGB(0,139,69)	UNKNOWN	SYBR	None
101	E5	1_21_1122_M_	RGB(139,137,112)			NDF_CCK2R	RGB(0,139,69)	UNKNOWN	SYBR	None
102	E6	1_21_1123_M_	RGB(238,121,66)			NDF_CCK2R	RGB(0,139,69)	UNKNOWN	SYBR	None
103	E7	1_21_0553_M_	RGB(142,56,142)			NDF_CCK2R	RGB(0,139,69)	UNKNOWN	SYBR	None
104	E8	1_21_0714_M_	RGB(198,113,113)			NDF_CCK2R	RGB(0,139,69)	UNKNOWN	SYBR	None
105	E9	1_21_0832_M_	RGB(0,245,255)			NDF_CCK2R	RGB(0,139,69)	UNKNOWN	SYBR	None
106	E10	1_21_0833_M_	RGB(238,220,130)			NDF_CCK2R	RGB(0,139,69)	UNKNOWN	SYBR	None
107	E11	1_21_1272_M_	RGB(238,238,0)			NDF_CCK2R	RGB(0,139,69)	UNKNOWN	SYBR	None
108	E12	1_21_1273_M_	RGB(142,142,56)			NDF_CCK2R	RGB(0,139,69)	UNKNOWN	SYBR	None
109	E13	1_21_0796_F_	RGB(238,44,44)			NDF_CCK2R	RGB(0,139,69)	UNKNOWN	SYBR	None
110	E14	1_21_0801_F_	RGB(51,161,201)			NDF_CCK2R	RGB(0,139,69)	UNKNOWN	SYBR	None
111	E15	1_21_1129_F_	RGB(238,18,137)			NDF_CCK2R	RGB(0,139,69)	UNKNOWN	SYBR	None
112	E16	1_21_1130_F_	RGB(176,23,31)			NDF_CCK2R	RGB(0,139,69)	UNKNOWN	SYBR	None
113	E17	1_21_1152_F_	RGB(0,0,255)			NDF_CCK2R	RGB(0,139,69)	UNKNOWN	SYBR	None
114	E18	1_21_1153_F_	RGB(0,139,69)			NDF_CCK2R	RGB(0,139,69)	UNKNOWN	SYBR	None
115	E19	1_21_0609_F_	RGB(255,127,0)			NDF_CCK2R	RGB(0,139,69)	UNKNOWN	SYBR	None
116	E20	1_21_0943_F_	RGB(139,137,112)			NDF_CCK2R	RGB(0,139,69)	UNKNOWN	SYBR	None
117	E21	1_21_0945_F_	RGB(238,121,66)			NDF_CCK2R	RGB(0,139,69)	UNKNOWN	SYBR	None
118	E22	1_21_1275_F_	RGB(142,56,142)			NDF_CCK2R	RGB(0,139,69)	UNKNOWN	SYBR	None
119	E23	1_21_1276_F_	RGB(198,113,113)			NDF_CCK2R	RGB(0,139,69)	UNKNOWN	SYBR	None
120	E24	1_21_1277_F_	RGB(0,245,255)			NDF_CCK2R	RGB(0,139,69)	UNKNOWN	SYBR	None
121	F1	1_21_0793_M_	RGB(176,23,31)			NDF_CCK2R	RGB(0,139,69)	UNKNOWN	SYBR	None
122	F2	1_21_0795_M_	RGB(0,0,255)			NDF_CCK2R	RGB(0,139,69)	UNKNOWN	SYBR	None
123	F3	1_21_0799_M_	RGB(0,139,69)			NDF_CCK2R	RGB(0,139,69)	UNKNOWN	SYBR	None
124	F4	1_21_1120_M_	RGB(255,127,0)			NDF_CCK2R	RGB(0,139,69)	UNKNOWN	SYBR	None
125	F5	1_21_1122_M_	RGB(139,137,112)			NDF_CCK2R	RGB(0,139,69)	UNKNOWN	SYBR	None
126	F6	1_21_1123_M_	RGB(238,121,66)			NDF_CCK2R	RGB(0,139,69)	UNKNOWN	SYBR	None
127	F7	1_21_0553_M_	RGB(142,56,142)			NDF_CCK2R	RGB(0,139,69)	UNKNOWN	SYBR	None
128	F8	1_21_0714_M_	RGB(198,113,113)			NDF_CCK2R	RGB(0,139,69)	UNKNOWN	SYBR	None
129	F9	1_21_0832_M_	RGB(0,245,255)			NDF_CCK2R	RGB(0,139,69)	UNKNOWN	SYBR	None
130	F10	1_21_0833_M_	RGB(238,220,130)			NDF_CCK2R	RGB(0,139,69)	UNKNOWN	SYBR	None
131	F11	1_21_1272_M_	RGB(238,238,0)			NDF_CCK2R	RGB(0,139,69)	UNKNOWN	SYBR	None
132	F12	1_21_1273_M_	RGB(142,142,56)			NDF_CCK2R	RGB(0,139,69)	UNKNOWN	SYBR	None
133	F13	1_21_0796_F_	RGB(238,44,44)			NDF_CCK2R	RGB(0,139,69)	UNKNOWN	SYBR	None
134	F14	1_21_0801_F_	RGB(51,161,201)			NDF_CCK2R	RGB(0,139,69)	UNKNOWN	SYBR	None
135	F15	1_21_1129_F_	RGB(238,18,137)			NDF_CCK2R	RGB(0,139,69)	UNKNOWN	SYBR	None
136	F16	1_21_1130_F_	RGB(176,23,31)			NDF_CCK2R	RGB(0,139,69)	UNKNOWN	SYBR	None
137	F17	1_21_1152_F_	RGB(0,0,255)			NDF_CCK2R	RGB(0,139,69)	UNKNOWN	SYBR	None
138	F18	1_21_1153_F_	RGB(0,139,69)			NDF_CCK2R	RGB(0,139,69)	UNKNOWN	SYBR	None
139	F19	1_21_0609_F_	RGB(255,127,0)			NDF_CCK2R	RGB(0,139,69)	UNKNOWN	SYBR	None
140	F20	1_21_0943_F_	RGB(139,137,112)			NDF_CCK2R	RGB(0,139,69)	UNKNOWN	SYBR	None
141	F21	1_21_0945_F_	RGB(238,121,66)			NDF_CCK2R	RGB(0,139,69)	UNKNOWN	SYBR	None
142	F22	1_21_1275_F_	RGB(142,56,142)			NDF_CCK2R	RGB(0,139,69)	UNKNOWN	SYBR	None
143	F23	1_21_1276_F_	RGB(198,113,113)			NDF_CCK2R	RGB(0,139,69)	UNKNOWN	SYBR	None
144	F24	1_21_1277_F_	RGB(0,245,255)			NDF_CCK2R	RGB(0,139,69)	UNKNOWN	SYBR	None
145	G1	1_21_0793_M_	RGB(176,23,31)			NDF_GAPDH	RGB(238,238,0)	UNKNOWN	SYBR	None
146	G2	1_21_0795_M_	RGB(0,0,255)			NDF_GAPDH	RGB(238,238,0)	UNKNOWN	SYBR	None
147	G3	1_21_0799_M_	RGB(0,139,69)			NDF_GAPDH	RGB(238,238,0)	UNKNOWN	SYBR	None
148	G4	1_21_1120_M_	RGB(255,127,0)			NDF_GAPDH	RGB(238,238,0)	UNKNOWN	SYBR	None
149	G5	1_21_1122_M_	RGB(139,137,112)			NDF_GAPDH	RGB(238,238,0)	UNKNOWN	SYBR	None
150	G6	1_21_1123_M_	RGB(238,121,66)			NDF_GAPDH	RGB(238,238,0)	UNKNOWN	SYBR	None
151	G7	1_21_0553_M_	RGB(142,56,142)			NDF_GAPDH	RGB(238,238,0)	UNKNOWN	SYBR	None
152	G8	1_21_0714_M_	RGB(198,113,113)			NDF_GAPDH	RGB(238,238,0)	UNKNOWN	SYBR	None
153	G9	1_21_0832_M_	RGB(0,245,255)			NDF_GAPDH	RGB(238,238,0)	UNKNOWN	SYBR	None
154	G10	1_21_0833_M_	RGB(238,220,130)			NDF_GAPDH	RGB(238,238,0)	UNKNOWN	SYBR	None
155	G11	1_21_1272_M_	RGB(238,238,0)			NDF_GAPDH	RGB(238,238,0)	UNKNOWN	SYBR	None
156	G12	1_21_1273_M_	RGB(142,142,56)			NDF_GAPDH	RGB(238,238,0)	UNKNOWN	SYBR	None
157	G13	1_21_0796_F_	RGB(238,44,44)			NDF_GAPDH	RGB(238,238,0)	UNKNOWN	SYBR	None
158	G14	1_21_0801_F_	RGB(51,161,201)			NDF_GAPDH	RGB(238,238,0)	UNKNOWN	SYBR	None
159	G15	1_21_1129_F_	RGB(238,18,137)			NDF_GAPDH	RGB(238,238,0)	UNKNOWN	SYBR	None
160	G16	1_21_1130_F_	RGB(176,23,31)			NDF_GAPDH	RGB(238,238,0)	UNKNOWN	SYBR	None
161	G17	1_21_1152_F_	RGB(0,0,255)			NDF_GAPDH	RGB(238,238,0)	UNKNOWN	SYBR	None
162	G18	1_21_1153_F_	RGB(0,139,69)			NDF_GAPDH	RGB(238,238,0)	UNKNOWN	SYBR	None
163	G19	1_21_0609_F_	RGB(255,127,0)			NDF_GAPDH	RGB(238,238,0)	UNKNOWN	SYBR	None
164	G20	1_21_0943_F_	RGB(139,137,112)			NDF_GAPDH	RGB(238,238,0)	UNKNOWN	SYBR	None
165	G21	1_21_0945_F_	RGB(238,121,66)			NDF_GAPDH	RGB(238,238,0)	UNKNOWN	SYBR	None
166	G22	1_21_1275_F_	RGB(142,56,142)			NDF_GAPDH	RGB(238,238,0)	UNKNOWN	SYBR	None
167	G23	1_21_1276_F_	RGB(198,113,113)			NDF_GAPDH	RGB(238,238,0)	UNKNOWN	SYBR	None
168	G24	1_21_1277_F_	RGB(0,245,255)			NDF_GAPDH	RGB(238,238,0)	UNKNOWN	SYBR	None
169	H1	1_21_0793_M_	RGB(176,23,31)			NDF_GAPDH	RGB(238,238,0)	UNKNOWN	SYBR	None
170	H2	1_21_0795_M_	RGB(0,0,255)			NDF_GAPDH	RGB(238,238,0)	UNKNOWN	SYBR	None
171	H3	1_21_0799_M_	RGB(0,139,69)			NDF_GAPDH	RGB(238,238,0)	UNKNOWN	SYBR	None
172	H4	1_21_1120_M_	RGB(255,127,0)			NDF_GAPDH	RGB(238,238,0)	UNKNOWN	SYBR	None
173	H5	1_21_1122_M_	RGB(139,137,112)			NDF_GAPDH	RGB(238,238,0)	UNKNOWN	SYBR	None
174	H6	1_21_1123_M_	RGB(238,121,66)			NDF_GAPDH	RGB(238,238,0)	UNKNOWN	SYBR	None
175	H7	1_21_0553_M_	RGB(142,56,142)			NDF_GAPDH	RGB(238,238,0)	UNKNOWN	SYBR	None
176	H8	1_21_0714_M_	RGB(198,113,113)			NDF_GAPDH	RGB(238,238,0)	UNKNOWN	SYBR	None
177	H9	1_21_0832_M_	RGB(0,245,255)			NDF_GAPDH	RGB(238,238,0)	UNKNOWN	SYBR	None
178	H10	1_21_0833_M_	RGB(238,220,130)			NDF_GAPDH	RGB(238,238,0)	UNKNOWN	SYBR	None
179	H11	1_21_1272_M_	RGB(238,238,0)			NDF_GAPDH	RGB(238,238,0)	UNKNOWN	SYBR	None
180	H12	1_21_1273_M_	RGB(142,142,56)			NDF_GAPDH	RGB(238,238,0)	UNKNOWN	SYBR	None
181	H13	1_21_0796_F_	RGB(238,44,44)			NDF_GAPDH	RGB(238,238,0)	UNKNOWN	SYBR	None
182	H14	1_21_0801_F_	RGB(51,161,201)			NDF_GAPDH	RGB(238,238,0)	UNKNOWN	SYBR	None
183	H15	1_21_1129_F_	RGB(238,18,137)			NDF_GAPDH	RGB(238,238,0)	UNKNOWN	SYBR	None
184	H16	1_21_1130_F_	RGB(176,23,31)			NDF_GAPDH	RGB(238,238,0)	UNKNOWN	SYBR	None
185	H17	1_21_1152_F_	RGB(0,0,255)			NDF_GAPDH	RGB(238,238,0)	UNKNOWN	SYBR	None
186	H18	1_21_1153_F_	RGB(0,139,69)			NDF_GAPDH	RGB(238,238,0)	UNKNOWN	SYBR	None
187	H19	1_21_0609_F_	RGB(255,127,0)			NDF_GAPDH	RGB(238,238,0)	UNKNOWN	SYBR	None
188	H20	1_21_0943_F_	RGB(139,137,112)			NDF_GAPDH	RGB(238,238,0)	UNKNOWN	SYBR	None
189	H21	1_21_0945_F_	RGB(238,121,66)			NDF_GAPDH	RGB(238,238,0)	UNKNOWN	SYBR	None
190	H22	1_21_1275_F_	RGB(142,56,142)			NDF_GAPDH	RGB(238,238,0)	UNKNOWN	SYBR	None
191	H23	1_21_1276_F_	RGB(198,113,113)			NDF_GAPDH	RGB(238,238,0)	UNKNOWN	SYBR	None
192	H24	1_21_1277_F_	RGB(0,245,255)			NDF_GAPDH	RGB(238,238,0)	UNKNOWN	SYBR	None
193	I1	1_21_0246_M_	RGB(238,220,130)			NDF_GLP1R	RGB(176,23,31)	UNKNOWN	FAM	TAMRA
194	I2	1_21_0248_M_	RGB(238,238,0)			NDF_GLP1R	RGB(176,23,31)	UNKNOWN	FAM	TAMRA
195	I3	1_21_0250_M_	RGB(142,142,56)			NDF_GLP1R	RGB(176,23,31)	UNKNOWN	FAM	TAMRA
196	I4	1_21_1453_M_	RGB(238,44,44)			NDF_GLP1R	RGB(176,23,31)	UNKNOWN	FAM	TAMRA
197	I5	1_21_1454_M_	RGB(51,161,201)			NDF_GLP1R	RGB(176,23,31)	UNKNOWN	FAM	TAMRA
198	I6	1_20_1039_M_	RGB(238,18,137)			NDF_GLP1R	RGB(176,23,31)	UNKNOWN	FAM	TAMRA
199	I7	1_20_0976_M	RGB(176,23,31)			NDF_GLP1R	RGB(176,23,31)	UNKNOWN	FAM	TAMRA
200	I8	1_20_1035_M_	RGB(0,0,255)			NDF_GLP1R	RGB(176,23,31)	UNKNOWN	FAM	TAMRA
201	I9	1_20_1049_M_03	RGB(0,139,69)			NDF_GLP1R	RGB(176,23,31)	UNKNOWN	FAM	TAMRA
202	I10	1_20_1050_M_04	RGB(255,127,0)			NDF_GLP1R	RGB(176,23,31)	UNKNOWN	FAM	TAMRA
203	I11	noRT 21.06.23	RGB(139,137,112)			NDF_GLP1R	RGB(176,23,31)	UNKNOWN	FAM	TAMRA
204	I12	noRT 28.06.23	RGB(238,121,66)			NDF_GLP1R	RGB(176,23,31)	UNKNOWN	FAM	TAMRA
205	I13	1_21_1004_F_	RGB(142,56,142)			NDF_GLP1R	RGB(176,23,31)	UNKNOWN	FAM	TAMRA
206	I14	1_21_0992_F_	RGB(198,113,113)			NDF_GLP1R	RGB(176,23,31)	UNKNOWN	FAM	TAMRA
207	I15	1_21_0993_F_	RGB(0,245,255)			NDF_GLP1R	RGB(176,23,31)	UNKNOWN	FAM	TAMRA
208	I16	1_21_1457_F_	RGB(238,220,130)			NDF_GLP1R	RGB(176,23,31)	UNKNOWN	FAM	TAMRA
209	I17	1_21_1458_F_	RGB(238,238,0)			NDF_GLP1R	RGB(176,23,31)	UNKNOWN	FAM	TAMRA
210	I18	1_21_1459_F_	RGB(142,142,56)			NDF_GLP1R	RGB(176,23,31)	UNKNOWN	FAM	TAMRA
211	I19	1_20_0979_F	RGB(238,44,44)			NDF_GLP1R	RGB(176,23,31)	UNKNOWN	FAM	TAMRA
212	I20	1_20_0980_F	RGB(51,161,201)			NDF_GLP1R	RGB(176,23,31)	UNKNOWN	FAM	TAMRA
213	I21	1_20_0981_F	RGB(238,18,137)			NDF_GLP1R	RGB(176,23,31)	UNKNOWN	FAM	TAMRA
214	I22	1_20_0982_F	RGB(176,23,31)			NDF_GLP1R	RGB(176,23,31)	UNKNOWN	FAM	TAMRA
215	I23	1_20_1055_F_02	RGB(0,0,255)			NDF_GLP1R	RGB(176,23,31)	UNKNOWN	FAM	TAMRA
216	I24	1_20_1048_M_02	RGB(0,139,69)			NDF_GLP1R	RGB(176,23,31)	UNKNOWN	FAM	TAMRA
217	J1	1_21_0246_M_	RGB(238,220,130)			NDF_GLP1R	RGB(176,23,31)	UNKNOWN	FAM	TAMRA
218	J2	1_21_0248_M_	RGB(238,238,0)			NDF_GLP1R	RGB(176,23,31)	UNKNOWN	FAM	TAMRA
219	J3	1_21_0250_M_	RGB(142,142,56)			NDF_GLP1R	RGB(176,23,31)	UNKNOWN	FAM	TAMRA
220	J4	1_21_1453_M_	RGB(238,44,44)			NDF_GLP1R	RGB(176,23,31)	UNKNOWN	FAM	TAMRA
221	J5	1_21_1454_M_	RGB(51,161,201)			NDF_GLP1R	RGB(176,23,31)	UNKNOWN	FAM	TAMRA
222	J6	1_20_1039_M_	RGB(238,18,137)			NDF_GLP1R	RGB(176,23,31)	UNKNOWN	FAM	TAMRA
223	J7	1_20_0976_M	RGB(176,23,31)			NDF_GLP1R	RGB(176,23,31)	UNKNOWN	FAM	TAMRA
224	J8	1_20_1035_M_	RGB(0,0,255)			NDF_GLP1R	RGB(176,23,31)	UNKNOWN	FAM	TAMRA
225	J9	1_20_1049_M_03	RGB(0,139,69)			NDF_GLP1R	RGB(176,23,31)	UNKNOWN	FAM	TAMRA
226	J10	1_20_1050_M_04	RGB(255,127,0)			NDF_GLP1R	RGB(176,23,31)	UNKNOWN	FAM	TAMRA
227	J11	noRT 21.06.23	RGB(139,137,112)			NDF_GLP1R	RGB(176,23,31)	UNKNOWN	FAM	TAMRA
228	J12	noRT 28.06.23	RGB(238,121,66)			NDF_GLP1R	RGB(176,23,31)	UNKNOWN	FAM	TAMRA
229	J13	1_21_1004_F_	RGB(142,56,142)			NDF_GLP1R	RGB(176,23,31)	UNKNOWN	FAM	TAMRA
230	J14	1_21_0992_F_	RGB(198,113,113)			NDF_GLP1R	RGB(176,23,31)	UNKNOWN	FAM	TAMRA
231	J15	1_21_0993_F_	RGB(0,245,255)			NDF_GLP1R	RGB(176,23,31)	UNKNOWN	FAM	TAMRA
232	J16	1_21_1457_F_	RGB(238,220,130)			NDF_GLP1R	RGB(176,23,31)	UNKNOWN	FAM	TAMRA
233	J17	1_21_1458_F_	RGB(238,238,0)			NDF_GLP1R	RGB(176,23,31)	UNKNOWN	FAM	TAMRA
234	J18	1_21_1459_F_	RGB(142,142,56)			NDF_GLP1R	RGB(176,23,31)	UNKNOWN	FAM	TAMRA
235	J19	1_20_0979_F	RGB(238,44,44)			NDF_GLP1R	RGB(176,23,31)	UNKNOWN	FAM	TAMRA
236	J20	1_20_0980_F	RGB(51,161,201)			NDF_GLP1R	RGB(176,23,31)	UNKNOWN	FAM	TAMRA
237	J21	1_20_0981_F	RGB(238,18,137)			NDF_GLP1R	RGB(176,23,31)	UNKNOWN	FAM	TAMRA
238	J22	1_20_0982_F	RGB(176,23,31)			NDF_GLP1R	RGB(176,23,31)	UNKNOWN	FAM	TAMRA
239	J23	1_20_1055_F_02	RGB(0,0,255)			NDF_GLP1R	RGB(176,23,31)	UNKNOWN	FAM	TAMRA
240	J24	1_20_1048_M_02	RGB(0,139,69)			NDF_GLP1R	RGB(176,23,31)	UNKNOWN	FAM	TAMRA
241	K1	1_21_0246_M_	RGB(238,220,130)			NDF_GIPR	RGB(0,0,255)	UNKNOWN	SYBR	None
242	K2	1_21_0248_M_	RGB(238,238,0)			NDF_GIPR	RGB(0,0,255)	UNKNOWN	SYBR	None
243	K3	1_21_0250_M_	RGB(142,142,56)			NDF_GIPR	RGB(0,0,255)	UNKNOWN	SYBR	None
244	K4	1_21_1453_M_	RGB(238,44,44)			NDF_GIPR	RGB(0,0,255)	UNKNOWN	SYBR	None
245	K5	1_21_1454_M_	RGB(51,161,201)			NDF_GIPR	RGB(0,0,255)	UNKNOWN	SYBR	None
246	K6	1_20_1039_M_	RGB(238,18,137)			NDF_GIPR	RGB(0,0,255)	UNKNOWN	SYBR	None
247	K7	1_20_0976_M	RGB(176,23,31)			NDF_GIPR	RGB(0,0,255)	UNKNOWN	SYBR	None
248	K8	1_20_1035_M_	RGB(0,0,255)			NDF_GIPR	RGB(0,0,255)	UNKNOWN	SYBR	None
249	K9	1_20_1049_M_03	RGB(0,139,69)			NDF_GIPR	RGB(0,0,255)	UNKNOWN	SYBR	None
250	K10	1_20_1050_M_04	RGB(255,127,0)			NDF_GIPR	RGB(0,0,255)	UNKNOWN	SYBR	None
251	K11	noRT 21.06.23	RGB(139,137,112)			NDF_GIPR	RGB(0,0,255)	UNKNOWN	SYBR	None
252	K12	noRT 28.06.23	RGB(238,121,66)			NDF_GIPR	RGB(0,0,255)	UNKNOWN	SYBR	None
253	K13	1_21_1004_F_	RGB(142,56,142)			NDF_GIPR	RGB(0,0,255)	UNKNOWN	SYBR	None
254	K14	1_21_0992_F_	RGB(198,113,113)			NDF_GIPR	RGB(0,0,255)	UNKNOWN	SYBR	None
255	K15	1_21_0993_F_	RGB(0,245,255)			NDF_GIPR	RGB(0,0,255)	UNKNOWN	SYBR	None
256	K16	1_21_1457_F_	RGB(238,220,130)			NDF_GIPR	RGB(0,0,255)	UNKNOWN	SYBR	None
257	K17	1_21_1458_F_	RGB(238,238,0)			NDF_GIPR	RGB(0,0,255)	UNKNOWN	SYBR	None
258	K18	1_21_1459_F_	RGB(142,142,56)			NDF_GIPR	RGB(0,0,255)	UNKNOWN	SYBR	None
259	K19	1_20_0979_F	RGB(238,44,44)			NDF_GIPR	RGB(0,0,255)	UNKNOWN	SYBR	None
260	K20	1_20_0980_F	RGB(51,161,201)			NDF_GIPR	RGB(0,0,255)	UNKNOWN	SYBR	None
261	K21	1_20_0981_F	RGB(238,18,137)			NDF_GIPR	RGB(0,0,255)	UNKNOWN	SYBR	None
262	K22	1_20_0982_F	RGB(176,23,31)			NDF_GIPR	RGB(0,0,255)	UNKNOWN	SYBR	None
263	K23	1_20_1055_F_02	RGB(0,0,255)			NDF_GIPR	RGB(0,0,255)	UNKNOWN	SYBR	None
264	K24	1_20_1048_M_02	RGB(0,139,69)			NDF_GIPR	RGB(0,0,255)	UNKNOWN	SYBR	None
265	L1	1_21_0246_M_	RGB(238,220,130)			NDF_GIPR	RGB(0,0,255)	UNKNOWN	SYBR	None
266	L2	1_21_0248_M_	RGB(238,238,0)			NDF_GIPR	RGB(0,0,255)	UNKNOWN	SYBR	None
267	L3	1_21_0250_M_	RGB(142,142,56)			NDF_GIPR	RGB(0,0,255)	UNKNOWN	SYBR	None
268	L4	1_21_1453_M_	RGB(238,44,44)			NDF_GIPR	RGB(0,0,255)	UNKNOWN	SYBR	None
269	L5	1_21_1454_M_	RGB(51,161,201)			NDF_GIPR	RGB(0,0,255)	UNKNOWN	SYBR	None
270	L6	1_20_1039_M_	RGB(238,18,137)			NDF_GIPR	RGB(0,0,255)	UNKNOWN	SYBR	None
271	L7	1_20_0976_M	RGB(176,23,31)			NDF_GIPR	RGB(0,0,255)	UNKNOWN	SYBR	None
272	L8	1_20_1035_M_	RGB(0,0,255)			NDF_GIPR	RGB(0,0,255)	UNKNOWN	SYBR	None
273	L9	1_20_1049_M_03	RGB(0,139,69)			NDF_GIPR	RGB(0,0,255)	UNKNOWN	SYBR	None
274	L10	1_20_1050_M_04	RGB(255,127,0)			NDF_GIPR	RGB(0,0,255)	UNKNOWN	SYBR	None
275	L11	noRT 21.06.23	RGB(139,137,112)			NDF_GIPR	RGB(0,0,255)	UNKNOWN	SYBR	None
276	L12	noRT 28.06.23	RGB(238,121,66)			NDF_GIPR	RGB(0,0,255)	UNKNOWN	SYBR	None
277	L13	1_21_1004_F_	RGB(142,56,142)			NDF_GIPR	RGB(0,0,255)	UNKNOWN	SYBR	None
278	L14	1_21_0992_F_	RGB(198,113,113)			NDF_GIPR	RGB(0,0,255)	UNKNOWN	SYBR	None
279	L15	1_21_0993_F_	RGB(0,245,255)			NDF_GIPR	RGB(0,0,255)	UNKNOWN	SYBR	None
280	L16	1_21_1457_F_	RGB(238,220,130)			NDF_GIPR	RGB(0,0,255)	UNKNOWN	SYBR	None
281	L17	1_21_1458_F_	RGB(238,238,0)			NDF_GIPR	RGB(0,0,255)	UNKNOWN	SYBR	None
282	L18	1_21_1459_F_	RGB(142,142,56)			NDF_GIPR	RGB(0,0,255)	UNKNOWN	SYBR	None
283	L19	1_20_0979_F	RGB(238,44,44)			NDF_GIPR	RGB(0,0,255)	UNKNOWN	SYBR	None
284	L20	1_20_0980_F	RGB(51,161,201)			NDF_GIPR	RGB(0,0,255)	UNKNOWN	SYBR	None
285	L21	1_20_0981_F	RGB(238,18,137)			NDF_GIPR	RGB(0,0,255)	UNKNOWN	SYBR	None
286	L22	1_20_0982_F	RGB(176,23,31)			NDF_GIPR	RGB(0,0,255)	UNKNOWN	SYBR	None
287	L23	1_20_1055_F_02	RGB(0,0,255)			NDF_GIPR	RGB(0,0,255)	UNKNOWN	SYBR	None
288	L24	1_20_1048_M_02	RGB(0,139,69)			NDF_GIPR	RGB(0,0,255)	UNKNOWN	SYBR	None
289	M1	1_21_0246_M_	RGB(238,220,130)			NDF_CCK2R	RGB(0,139,69)	UNKNOWN	SYBR	None
290	M2	1_21_0248_M_	RGB(238,238,0)			NDF_CCK2R	RGB(0,139,69)	UNKNOWN	SYBR	None
291	M3	1_21_0250_M_	RGB(142,142,56)			NDF_CCK2R	RGB(0,139,69)	UNKNOWN	SYBR	None
292	M4	1_21_1453_M_	RGB(238,44,44)			NDF_CCK2R	RGB(0,139,69)	UNKNOWN	SYBR	None
293	M5	1_21_1454_M_	RGB(51,161,201)			NDF_CCK2R	RGB(0,139,69)	UNKNOWN	SYBR	None
294	M6	1_20_1039_M_	RGB(238,18,137)			NDF_CCK2R	RGB(0,139,69)	UNKNOWN	SYBR	None
295	M7	1_20_0976_M	RGB(176,23,31)			NDF_CCK2R	RGB(0,139,69)	UNKNOWN	SYBR	None
296	M8	1_20_1035_M_	RGB(0,0,255)			NDF_CCK2R	RGB(0,139,69)	UNKNOWN	SYBR	None
297	M9	1_20_1049_M_03	RGB(0,139,69)			NDF_CCK2R	RGB(0,139,69)	UNKNOWN	SYBR	None
298	M10	1_20_1050_M_04	RGB(255,127,0)			NDF_CCK2R	RGB(0,139,69)	UNKNOWN	SYBR	None
299	M11	noRT 21.06.23	RGB(139,137,112)			NDF_CCK2R	RGB(0,139,69)	UNKNOWN	SYBR	None
300	M12	noRT 28.06.23	RGB(238,121,66)			NDF_CCK2R	RGB(0,139,69)	UNKNOWN	SYBR	None
301	M13	1_21_1004_F_	RGB(142,56,142)			NDF_CCK2R	RGB(0,139,69)	UNKNOWN	SYBR	None
302	M14	1_21_0992_F_	RGB(198,113,113)			NDF_CCK2R	RGB(0,139,69)	UNKNOWN	SYBR	None
303	M15	1_21_0993_F_	RGB(0,245,255)			NDF_CCK2R	RGB(0,139,69)	UNKNOWN	SYBR	None
304	M16	1_21_1457_F_	RGB(238,220,130)			NDF_CCK2R	RGB(0,139,69)	UNKNOWN	SYBR	None
305	M17	1_21_1458_F_	RGB(238,238,0)			NDF_CCK2R	RGB(0,139,69)	UNKNOWN	SYBR	None
306	M18	1_21_1459_F_	RGB(142,142,56)			NDF_CCK2R	RGB(0,139,69)	UNKNOWN	SYBR	None
307	M19	1_20_0979_F	RGB(238,44,44)			NDF_CCK2R	RGB(0,139,69)	UNKNOWN	SYBR	None
308	M20	1_20_0980_F	RGB(51,161,201)			NDF_CCK2R	RGB(0,139,69)	UNKNOWN	SYBR	None
309	M21	1_20_0981_F	RGB(238,18,137)			NDF_CCK2R	RGB(0,139,69)	UNKNOWN	SYBR	None
310	M22	1_20_0982_F	RGB(176,23,31)			NDF_CCK2R	RGB(0,139,69)	UNKNOWN	SYBR	None
311	M23	1_20_1055_F_02	RGB(0,0,255)			NDF_CCK2R	RGB(0,139,69)	UNKNOWN	SYBR	None
312	M24	1_20_1048_M_02	RGB(0,139,69)			NDF_CCK2R	RGB(0,139,69)	UNKNOWN	SYBR	None
313	N1	1_21_0246_M_	RGB(238,220,130)			NDF_CCK2R	RGB(0,139,69)	UNKNOWN	SYBR	None
314	N2	1_21_0248_M_	RGB(238,238,0)			NDF_CCK2R	RGB(0,139,69)	UNKNOWN	SYBR	None
315	N3	1_21_0250_M_	RGB(142,142,56)			NDF_CCK2R	RGB(0,139,69)	UNKNOWN	SYBR	None
316	N4	1_21_1453_M_	RGB(238,44,44)			NDF_CCK2R	RGB(0,139,69)	UNKNOWN	SYBR	None
317	N5	1_21_1454_M_	RGB(51,161,201)			NDF_CCK2R	RGB(0,139,69)	UNKNOWN	SYBR	None
318	N6	1_20_1039_M_	RGB(238,18,137)			NDF_CCK2R	RGB(0,139,69)	UNKNOWN	SYBR	None
319	N7	1_20_0976_M	RGB(176,23,31)			NDF_CCK2R	RGB(0,139,69)	UNKNOWN	SYBR	None
320	N8	1_20_1035_M_	RGB(0,0,255)			NDF_CCK2R	RGB(0,139,69)	UNKNOWN	SYBR	None
321	N9	1_20_1049_M_03	RGB(0,139,69)			NDF_CCK2R	RGB(0,139,69)	UNKNOWN	SYBR	None
322	N10	1_20_1050_M_04	RGB(255,127,0)			NDF_CCK2R	RGB(0,139,69)	UNKNOWN	SYBR	None
323	N11	noRT 21.06.23	RGB(139,137,112)			NDF_CCK2R	RGB(0,139,69)	UNKNOWN	SYBR	None
324	N12	noRT 28.06.23	RGB(238,121,66)			NDF_CCK2R	RGB(0,139,69)	UNKNOWN	SYBR	None
325	N13	1_21_1004_F_	RGB(142,56,142)			NDF_CCK2R	RGB(0,139,69)	UNKNOWN	SYBR	None
326	N14	1_21_0992_F_	RGB(198,113,113)			NDF_CCK2R	RGB(0,139,69)	UNKNOWN	SYBR	None
327	N15	1_21_0993_F_	RGB(0,245,255)			NDF_CCK2R	RGB(0,139,69)	UNKNOWN	SYBR	None
328	N16	1_21_1457_F_	RGB(238,220,130)			NDF_CCK2R	RGB(0,139,69)	UNKNOWN	SYBR	None
329	N17	1_21_1458_F_	RGB(238,238,0)			NDF_CCK2R	RGB(0,139,69)	UNKNOWN	SYBR	None
330	N18	1_21_1459_F_	RGB(142,142,56)			NDF_CCK2R	RGB(0,139,69)	UNKNOWN	SYBR	None
331	N19	1_20_0979_F	RGB(238,44,44)			NDF_CCK2R	RGB(0,139,69)	UNKNOWN	SYBR	None
332	N20	1_20_0980_F	RGB(51,161,201)			NDF_CCK2R	RGB(0,139,69)	UNKNOWN	SYBR	None
333	N21	1_20_0981_F	RGB(238,18,137)			NDF_CCK2R	RGB(0,139,69)	UNKNOWN	SYBR	None
334	N22	1_20_0982_F	RGB(176,23,31)			NDF_CCK2R	RGB(0,139,69)	UNKNOWN	SYBR	None
335	N23	1_20_1055_F_02	RGB(0,0,255)			NDF_CCK2R	RGB(0,139,69)	UNKNOWN	SYBR	None
336	N24	1_20_1048_M_02	RGB(0,139,69)			NDF_CCK2R	RGB(0,139,69)	UNKNOWN	SYBR	None
337	O1	1_21_0246_M_	RGB(238,220,130)			NDF_GAPDH	RGB(238,238,0)	UNKNOWN	SYBR	None
338	O2	1_21_0248_M_	RGB(238,238,0)			NDF_GAPDH	RGB(238,238,0)	UNKNOWN	SYBR	None
339	O3	1_21_0250_M_	RGB(142,142,56)			NDF_GAPDH	RGB(238,238,0)	UNKNOWN	SYBR	None
340	O4	1_21_1453_M_	RGB(238,44,44)			NDF_GAPDH	RGB(238,238,0)	UNKNOWN	SYBR	None
341	O5	1_21_1454_M_	RGB(51,161,201)			NDF_GAPDH	RGB(238,238,0)	UNKNOWN	SYBR	None
342	O6	1_20_1039_M_	RGB(238,18,137)			NDF_GAPDH	RGB(238,238,0)	UNKNOWN	SYBR	None
343	O7	1_20_0976_M	RGB(176,23,31)			NDF_GAPDH	RGB(238,238,0)	UNKNOWN	SYBR	None
344	O8	1_20_1035_M_	RGB(0,0,255)			NDF_GAPDH	RGB(238,238,0)	UNKNOWN	SYBR	None
345	O9	1_20_1049_M_03	RGB(0,139,69)			NDF_GAPDH	RGB(238,238,0)	UNKNOWN	SYBR	None
346	O10	1_20_1050_M_04	RGB(255,127,0)			NDF_GAPDH	RGB(238,238,0)	UNKNOWN	SYBR	None
347	O11	noRT 21.06.23	RGB(139,137,112)			NDF_GAPDH	RGB(238,238,0)	UNKNOWN	SYBR	None
348	O12	noRT 28.06.23	RGB(238,121,66)			NDF_GAPDH	RGB(238,238,0)	UNKNOWN	SYBR	None
349	O13	1_21_1004_F_	RGB(142,56,142)			NDF_GAPDH	RGB(238,238,0)	UNKNOWN	SYBR	None
350	O14	1_21_0992_F_	RGB(198,113,113)			NDF_GAPDH	RGB(238,238,0)	UNKNOWN	SYBR	None
351	O15	1_21_0993_F_	RGB(0,245,255)			NDF_GAPDH	RGB(238,238,0)	UNKNOWN	SYBR	None
352	O16	1_21_1457_F_	RGB(238,220,130)			NDF_GAPDH	RGB(238,238,0)	UNKNOWN	SYBR	None
353	O17	1_21_1458_F_	RGB(238,238,0)			NDF_GAPDH	RGB(238,238,0)	UNKNOWN	SYBR	None
354	O18	1_21_1459_F_	RGB(142,142,56)			NDF_GAPDH	RGB(238,238,0)	UNKNOWN	SYBR	None
355	O19	1_20_0979_F	RGB(238,44,44)			NDF_GAPDH	RGB(238,238,0)	UNKNOWN	SYBR	None
356	O20	1_20_0980_F	RGB(51,161,201)			NDF_GAPDH	RGB(238,238,0)	UNKNOWN	SYBR	None
357	O21	1_20_0981_F	RGB(238,18,137)			NDF_GAPDH	RGB(238,238,0)	UNKNOWN	SYBR	None
358	O22	1_20_0982_F	RGB(176,23,31)			NDF_GAPDH	RGB(238,238,0)	UNKNOWN	SYBR	None
359	O23	1_20_1055_F_02	RGB(0,0,255)			NDF_GAPDH	RGB(238,238,0)	UNKNOWN	SYBR	None
360	O24	1_20_1048_M_02	RGB(0,139,69)			NDF_GAPDH	RGB(238,238,0)	UNKNOWN	SYBR	None
361	P1	1_21_0246_M_	RGB(238,220,130)			NDF_GAPDH	RGB(238,238,0)	UNKNOWN	SYBR	None
362	P2	1_21_0248_M_	RGB(238,238,0)			NDF_GAPDH	RGB(238,238,0)	UNKNOWN	SYBR	None
363	P3	1_21_0250_M_	RGB(142,142,56)			NDF_GAPDH	RGB(238,238,0)	UNKNOWN	SYBR	None
364	P4	1_21_1453_M_	RGB(238,44,44)			NDF_GAPDH	RGB(238,238,0)	UNKNOWN	SYBR	None
365	P5	1_21_1454_M_	RGB(51,161,201)			NDF_GAPDH	RGB(238,238,0)	UNKNOWN	SYBR	None
366	P6	1_20_1039_M_	RGB(238,18,137)			NDF_GAPDH	RGB(238,238,0)	UNKNOWN	SYBR	None
367	P7	1_20_0976_M	RGB(176,23,31)			NDF_GAPDH	RGB(238,238,0)	UNKNOWN	SYBR	None
368	P8	1_20_1035_M_	RGB(0,0,255)			NDF_GAPDH	RGB(238,238,0)	UNKNOWN	SYBR	None
369	P9	1_20_1049_M_03	RGB(0,139,69)			NDF_GAPDH	RGB(238,238,0)	UNKNOWN	SYBR	None
370	P10	1_20_1050_M_04	RGB(255,127,0)			NDF_GAPDH	RGB(238,238,0)	UNKNOWN	SYBR	None
371	P11	noRT 21.06.23	RGB(139,137,112)			NDF_GAPDH	RGB(238,238,0)	UNKNOWN	SYBR	None
372	P12	noRT 28.06.23	RGB(238,121,66)			NDF_GAPDH	RGB(238,238,0)	UNKNOWN	SYBR	None
373	P13	1_21_1004_F_	RGB(142,56,142)			NDF_GAPDH	RGB(238,238,0)	UNKNOWN	SYBR	None
374	P14	1_21_0992_F_	RGB(198,113,113)			NDF_GAPDH	RGB(238,238,0)	UNKNOWN	SYBR	None
375	P15	1_21_0993_F_	RGB(0,245,255)			NDF_GAPDH	RGB(238,238,0)	UNKNOWN	SYBR	None
376	P16	1_21_1457_F_	RGB(238,220,130)			NDF_GAPDH	RGB(238,238,0)	UNKNOWN	SYBR	None
377	P17	1_21_1458_F_	RGB(238,238,0)			NDF_GAPDH	RGB(238,238,0)	UNKNOWN	SYBR	None
378	P18	1_21_1459_F_	RGB(142,142,56)			NDF_GAPDH	RGB(238,238,0)	UNKNOWN	SYBR	None
379	P19	1_20_0979_F	RGB(238,44,44)			NDF_GAPDH	RGB(238,238,0)	UNKNOWN	SYBR	None
380	P20	1_20_0980_F	RGB(51,161,201)			NDF_GAPDH	RGB(238,238,0)	UNKNOWN	SYBR	None
381	P21	1_20_0981_F	RGB(238,18,137)			NDF_GAPDH	RGB(238,238,0)	UNKNOWN	SYBR	None
382	P22	1_20_0982_F	RGB(176,23,31)			NDF_GAPDH	RGB(238,238,0)	UNKNOWN	SYBR	None
383	P23	1_20_1055_F_02	RGB(0,0,255)			NDF_GAPDH	RGB(238,238,0)	UNKNOWN	SYBR	None
384	P24	1_20_1048_M_02	RGB(0,139,69)			NDF_GAPDH	RGB(238,238,0)	UNKNOWN	SYBR	None

## Sheet: Amplification Data
Block Type	384-Well Block
Calibration Background is expired	No
Calibration Background performed on	2022-11-29
Calibration Normalization FAM-ROX is expired	No
Calibration Normalization FAM-ROX performed on	2022-11-29
Calibration Pure Dye FAM is expired	No
Calibration Pure Dye FAM performed on	2022-11-29
Calibration Pure Dye ROX is expired	No
Calibration Pure Dye ROX performed on	2022-11-29
Calibration Pure Dye SYBR is expired	No
Calibration Pure Dye SYBR performed on	2022-11-29
Calibration Pure Dye TAMRA is expired	No
Calibration Pure Dye TAMRA performed on	2022-11-29
Calibration RNaseP is expired	No
Calibration RNaseP performed on	2019-07-23
Calibration ROI is expired	No
Calibration ROI performed on	2022-11-29
Calibration Uniformity is expired	No
Calibration Uniformity performed on	2022-11-29
Chemistry	SYBR_GREEN
Date Created	06-29-2023 11:41:28 AM CEST
Date Modified	06-29-2023 13:34:53 PM CEST
Experiment File Name	D:\NDF\Katrin\2023-06-29 114034_PLOS Revision Platte2.eds
Experiment Name	2023-06-29 114034_PLOS Revision Platte2
Experiment Run Start Time	01-01-2010 01:11:27 AM CET
Experiment Run Stop Time	01-01-2010 02:59:15 AM CET
Experiment Type	Comparative Cт (ΔΔCт)
Instrument Name	285880264
Instrument Serial Number	285880264
Instrument Type	QuantStudio 12K Flex
Passive Reference	ROX
Quantification Cycle Method	Ct
Signal Smoothing On	true
Stage/ Cycle where Analysis is performed	Stage 2, Step 2
Well	Cycle	Target Name	Rn	Delta Rn
1	1	NDF_GLP1R	0.134548	-0.0013427
1	2	NDF_GLP1R	0.135799	0.000186794
1	3	NDF_GLP1R	0.136311	0.000976506
1	4	NDF_GLP1R	0.136253	0.00119626
1	5	NDF_GLP1R	0.135789	0.00101072
1	6	NDF_GLP1R	0.135452	0.000951026
1	7	NDF_GLP1R	0.134748	0.000525534
1	8	NDF_GLP1R	0.133531	-0.000414093
1	9	NDF_GLP1R	0.133225	-0.000441963
1	10	NDF_GLP1R	0.13282	-0.000569313
1	11	NDF_GLP1R	0.132395	-0.000716392
1	12	NDF_GLP1R	0.131923	-0.000910633
1	13	NDF_GLP1R	0.131242	-0.00131334
1	14	NDF_GLP1R	0.131112	-0.00116578
1	15	NDF_GLP1R	0.131797	-0.000202693
1	16	NDF_GLP1R	0.131428	-0.000293922
1	17	NDF_GLP1R	0.129489	-0.00195506
1	18	NDF_GLP1R	0.12934	-0.00182546
1	19	NDF_GLP1R	0.130989	0.000101049
1	20	NDF_GLP1R	0.13057	-3.94135e-05
1	21	NDF_GLP1R	0.130187	-0.000144769
1	22	NDF_GLP1R	0.131605	0.00155114
1	23	NDF_GLP1R	0.133457	0.00368059
1	24	NDF_GLP1R	0.136522	0.00702342
1	25	NDF_GLP1R	0.144955	0.0157347
1	26	NDF_GLP1R	0.160315	0.031373
1	27	NDF_GLP1R	0.189618	0.060954
1	28	NDF_GLP1R	0.246406	0.118019
1	29	NDF_GLP1R	0.353004	0.224895
1	30	NDF_GLP1R	0.54554	0.41771
1	31	NDF_GLP1R	0.863838	0.736285
1	32	NDF_GLP1R	1.32237	1.19509
1	33	NDF_GLP1R	1.85719	1.7302
1	34	NDF_GLP1R	2.33957	2.21285
1	35	NDF_GLP1R	2.6886	2.56216
1	36	NDF_GLP1R	2.89646	2.77029
1	37	NDF_GLP1R	3.01296	2.88708
1	38	NDF_GLP1R	3.08077	2.95516
1	39	NDF_GLP1R	3.13555	3.01022
1	40	NDF_GLP1R	3.16349	3.03844
2	1	NDF_GLP1R	0.126958	0.000368201
2	2	NDF_GLP1R	0.126836	0.000822326
2	3	NDF_GLP1R	0.127783	0.00234545
2	4	NDF_GLP1R	0.12643	0.00156848
2	5	NDF_GLP1R	0.124893	0.000607383
2	6	NDF_GLP1R	0.124046	0.000336693
2	7	NDF_GLP1R	0.122214	-0.000919359
2	8	NDF_GLP1R	0.121667	-0.000890647
2	9	NDF_GLP1R	0.121345	-0.000636548
2	10	NDF_GLP1R	0.121185	-0.000220272
2	11	NDF_GLP1R	0.119713	-0.0011163
2	12	NDF_GLP1R	0.118969	-0.00128476
2	13	NDF_GLP1R	0.118658	-0.00101993
2	14	NDF_GLP1R	0.118744	-0.000357024
2	15	NDF_GLP1R	0.118578	5.24714e-05
2	16	NDF_GLP1R	0.117919	-3.05608e-05
2	17	NDF_GLP1R	0.116685	-0.000688003
2	18	NDF_GLP1R	0.115757	-0.00104062
2	19	NDF_GLP1R	0.115294	-0.000927612
2	20	NDF_GLP1R	0.115221	-0.000424708
2	21	NDF_GLP1R	0.115217	0.000147844
2	22	NDF_GLP1R	0.115726	0.0012327
2	23	NDF_GLP1R	0.117183	0.00326533
2	24	NDF_GLP1R	0.12134	0.00799859
2	25	NDF_GLP1R	0.129322	0.0165563
2	26	NDF_GLP1R	0.143819	0.0316297
2	27	NDF_GLP1R	0.172044	0.0604307
2	28	NDF_GLP1R	0.226247	0.11521
2	29	NDF_GLP1R	0.327979	0.217517
2	30	NDF_GLP1R	0.512762	0.402876
2	31	NDF_GLP1R	0.819884	0.710575
2	32	NDF_GLP1R	1.25617	1.14743
2	33	NDF_GLP1R	1.75812	1.64996
2	34	NDF_GLP1R	2.21055	2.10297
2	35	NDF_GLP1R	2.53852	2.43152
2	36	NDF_GLP1R	2.73081	2.62438
2	37	NDF_GLP1R	2.82814	2.72228
2	38	NDF_GLP1R	2.89294	2.78766
2	39	NDF_GLP1R	2.93793	2.83323
2	40	NDF_GLP1R	2.96336	2.85924
3	1	NDF_GLP1R	0.136649	-0.000447173
3	2	NDF_GLP1R	0.137642	0.000369408
3	3	NDF_GLP1R	0.13845	0.00100166
3	4	NDF_GLP1R	0.138144	0.000520113
3	5	NDF_GLP1R	0.137833	3.33349e-05
3	6	NDF_GLP1R	0.1383	0.000325067
3	7	NDF_GLP1R	0.138699	0.00054745
3	8	NDF_GLP1R	0.138031	-0.000296375
3	9	NDF_GLP1R	0.138008	-0.00049498
3	10	NDF_GLP1R	0.138587	-9.16529e-05
3	11	NDF_GLP1R	0.138864	9.85151e-06
3	12	NDF_GLP1R	0.139106	7.55335e-05
3	13	NDF_GLP1R	0.139089	-0.000116828
3	14	NDF_GLP1R	0.138916	-0.000466024
3	15	NDF_GLP1R	0.138908	-0.000649221
3	16	NDF_GLP1R	0.139363	-0.000370781
3	17	NDF_GLP1R	0.139221	-0.00068852
3	18	NDF_GLP1R	0.138622	-0.00146253
3	19	NDF_GLP1R	0.138656	-0.0016051
3	20	NDF_GLP1R	0.139719	-0.000717152
3	21	NDF_GLP1R	0.140247	-0.00036507
3	22	NDF_GLP1R	0.141503	0.000714487
3	23	NDF_GLP1R	0.145061	0.00409674
3	24	NDF_GLP1R	0.150397	0.00925736
3	25	NDF_GLP1R	0.162917	0.021601
3	26	NDF_GLP1R	0.185757	0.0442652
3	27	NDF_GLP1R	0.228364	0.0866966
3	28	NDF_GLP1R	0.312809	0.170966
3	29	NDF_GLP1R	0.46911	0.327091
3	30	NDF_GLP1R	0.73696	0.594766
3	31	NDF_GLP1R	1.16023	1.01786
3	32	NDF_GLP1R	1.70898	1.56643
3	33	NDF_GLP1R	2.26994	2.12722
3	34	NDF_GLP1R	2.7121	2.5692
3	35	NDF_GLP1R	2.99844	2.85536
3	36	NDF_GLP1R	3.16859	3.02534
3	37	NDF_GLP1R	3.25738	3.11396
3	38	NDF_GLP1R	3.31944	3.17584
3	39	NDF_GLP1R	3.36016	3.21639
3	40	NDF_GLP1R	3.37353	3.22958
4	1	NDF_GLP1R	0.117754	0.00157687
4	2	NDF_GLP1R	0.117881	0.00160742
4	3	NDF_GLP1R	0.117979	0.00160897
4	4	NDF_GLP1R	0.117419	0.000952234
4	5	NDF_GLP1R	0.116686	0.000122688
4	6	NDF_GLP1R	0.117165	0.000504569
4	7	NDF_GLP1R	0.117572	0.000815602
4	8	NDF_GLP1R	0.117411	0.00055753
4	9	NDF_GLP1R	0.116916	-3.36728e-05
4	10	NDF_GLP1R	0.115931	-0.00111594
4	11	NDF_GLP1R	0.115412	-0.00173151
4	12	NDF_GLP1R	0.115675	-0.00156526
4	13	NDF_GLP1R	0.116678	-0.000658623
4	14	NDF_GLP1R	0.116759	-0.000674007
4	15	NDF_GLP1R	0.116785	-0.000744958
4	16	NDF_GLP1R	0.116843	-0.000783983
4	17	NDF_GLP1R	0.116981	-0.000741894
4	18	NDF_GLP1R	0.116803	-0.00101724
4	19	NDF_GLP1R	0.117232	-0.000684574
4	20	NDF_GLP1R	0.118144	0.000131139
4	21	NDF_GLP1R	0.119537	0.00142741
4	22	NDF_GLP1R	0.121838	0.00363151
4	23	NDF_GLP1R	0.128112	0.00980844
4	24	NDF_GLP1R	0.140706	0.0223065
4	25	NDF_GLP1R	0.164365	0.0458686
4	26	NDF_GLP1R	0.210125	0.091532
4	27	NDF_GLP1R	0.297609	0.178919
4	28	NDF_GLP1R	0.457109	0.338322
4	29	NDF_GLP1R	0.731969	0.613086
4	30	NDF_GLP1R	1.158	1.03902
4	31	NDF_GLP1R	1.70164	1.58256
4	32	NDF_GLP1R	2.24376	2.12459
4	33	NDF_GLP1R	2.66218	2.54291
4	34	NDF_GLP1R	2.93378	2.81442
4	35	NDF_GLP1R	3.09488	2.97542
4	36	NDF_GLP1R	3.18298	3.06342
4	37	NDF_GLP1R	3.23516	3.11551
4	38	NDF_GLP1R	3.26568	3.14593
4	39	NDF_GLP1R	3.29058	3.17073
4	40	NDF_GLP1R	3.30104	3.1811
5	1	NDF_GLP1R	0.126009	0.00288369
5	2	NDF_GLP1R	0.125565	0.00256349
5	3	NDF_GLP1R	0.124059	0.00117976
5	4	NDF_GLP1R	0.12416	0.00140369
5	5	NDF_GLP1R	0.123434	0.000800798
5	6	NDF_GLP1R	0.123169	0.000658928
5	7	NDF_GLP1R	0.122894	0.000507134
5	8	NDF_GLP1R	0.121866	-0.000397653
5	9	NDF_GLP1R	0.121709	-0.000432518
5	10	NDF_GLP1R	0.121342	-0.000676192
5	11	NDF_GLP1R	0.120919	-0.000975709
5	12	NDF_GLP1R	0.120634	-0.00113771
5	13	NDF_GLP1R	0.12034	-0.0013095
5	14	NDF_GLP1R	0.119869	-0.00165692
5	15	NDF_GLP1R	0.119904	-0.00149927
5	16	NDF_GLP1R	0.12048	-0.000799967
5	17	NDF_GLP1R	0.120501	-0.000655958
5	18	NDF_GLP1R	0.120656	-0.000378278
5	19	NDF_GLP1R	0.121169	0.00025811
5	20	NDF_GLP1R	0.122	0.00121168
5	21	NDF_GLP1R	0.124565	0.00389957
5	22	NDF_GLP1R	0.128921	0.00837894
5	23	NDF_GLP1R	0.136963	0.0165434
5	24	NDF_GLP1R	0.153151	0.0328545
5	25	NDF_GLP1R	0.184887	0.0647134
5	26	NDF_GLP1R	0.246076	0.126025
5	27	NDF_GLP1R	0.360944	0.241016
5	28	NDF_GLP1R	0.565885	0.44608
5	29	NDF_GLP1R	0.906373	0.786692
5	30	NDF_GLP1R	1.4012	1.28164
5	31	NDF_GLP1R	1.97147	1.85204
5	32	NDF_GLP1R	2.47764	2.35833
5	33	NDF_GLP1R	2.83313	2.71394
5	34	NDF_GLP1R	3.04486	2.92579
5	35	NDF_GLP1R	3.15766	3.03872
5	36	NDF_GLP1R	3.22437	3.10555
5	37	NDF_GLP1R	3.2724	3.1537
5	38	NDF_GLP1R	3.30013	3.18156
5	39	NDF_GLP1R	3.31992	3.20147
5	40	NDF_GLP1R	3.32944	3.21111
6	1	NDF_GLP1R	0.114762	0.00210077
6	2	NDF_GLP1R	0.114778	0.00222542
6	3	NDF_GLP1R	0.11418	0.00173697
6	4	NDF_GLP1R	0.113348	0.00101317
6	5	NDF_GLP1R	0.112828	0.000601894
6	6	NDF_GLP1R	0.112458	0.000341192
6	7	NDF_GLP1R	0.111796	-0.000211773
6	8	NDF_GLP1R	0.111787	-0.000112216
6	9	NDF_GLP1R	0.111635	-0.000155308
6	10	NDF_GLP1R	0.111082	-0.000599025
6	11	NDF_GLP1R	0.110635	-0.000937413
6	12	NDF_GLP1R	0.109943	-0.00152004
6	13	NDF_GLP1R	0.110225	-0.0011296
6	14	NDF_GLP1R	0.110903	-0.000342225
6	15	NDF_GLP1R	0.110629	-0.000507134
6	16	NDF_GLP1R	0.110374	-0.000653297
6	17	NDF_GLP1R	0.110125	-0.000793463
6	18	NDF_GLP1R	0.110105	-0.000704463
6	19	NDF_GLP1R	0.110324	-0.000376807
6	20	NDF_GLP1R	0.110431	-0.000160775
6	21	NDF_GLP1R	0.11163	0.00114709
6	22	NDF_GLP1R	0.113737	0.00336322
6	23	NDF_GLP1R	0.118115	0.00785049
6	24	NDF_GLP1R	0.127021	0.0168646
6	25	NDF_GLP1R	0.143503	0.0334559
6	26	NDF_GLP1R	0.177376	0.0674377
6	27	NDF_GLP1R	0.241403	0.131574
6	28	NDF_GLP1R	0.361269	0.251549
6	29	NDF_GLP1R	0.575453	0.465841
6	30	NDF_GLP1R	0.930071	0.820568
6	31	NDF_GLP1R	1.432	1.32261
6	32	NDF_GLP1R	2.00161	1.89232
6	33	NDF_GLP1R	2.4936	2.38443
6	34	NDF_GLP1R	2.84147	2.7324
6	35	NDF_GLP1R	3.06442	2.95546
6	36	NDF_GLP1R	3.18258	3.07373
6	37	NDF_GLP1R	3.24709	3.13835
6	38	NDF_GLP1R	3.28717	3.17854
6	39	NDF_GLP1R	3.31033	3.20181
6	40	NDF_GLP1R	3.31538	3.20696
7	1	NDF_GLP1R	0.14995	0.000953665
7	2	NDF_GLP1R	0.150386	0.00140969
7	3	NDF_GLP1R	0.150824	0.00186751
7	4	NDF_GLP1R	0.150705	0.0017676
7	5	NDF_GLP1R	0.150065	0.00114777
7	6	NDF_GLP1R	0.149769	0.000871532
7	7	NDF_GLP1R	0.149576	0.000698128
7	8	NDF_GLP1R	0.149247	0.000388422
7	9	NDF_GLP1R	0.14864	-0.00019913
7	10	NDF_GLP1R	0.147167	-0.00165244
7	11	NDF_GLP1R	0.146906	-0.00189303
7	12	NDF_GLP1R	0.147682	-0.00109755
7	13	NDF_GLP1R	0.147677	-0.00108293
7	14	NDF_GLP1R	0.147259	-0.0014813
7	15	NDF_GLP1R	0.147218	-0.00150271
7	16	NDF_GLP1R	0.148087	-0.000614407
7	17	NDF_GLP1R	0.148174	-0.000507341
7	18	NDF_GLP1R	0.147257	-0.0014043
7	19	NDF_GLP1R	0.147087	-0.00155479
7	20	NDF_GLP1R	0.147696	-0.000926748
7	21	NDF_GLP1R	0.148315	-0.000288173
7	22	NDF_GLP1R	0.149249	0.000665338
7	23	NDF_GLP1R	0.150474	0.0019102
7	24	NDF_GLP1R	0.153432	0.00488836
7	25	NDF_GLP1R	0.160394	0.0118696
7	26	NDF_GLP1R	0.173146	0.0246418
7	27	NDF_GLP1R	0.198012	0.0495273
7	28	NDF_GLP1R	0.246231	0.0977663
7	29	NDF_GLP1R	0.336819	0.188373
7	30	NDF_GLP1R	0.504751	0.356325
7	31	NDF_GLP1R	0.793371	0.644965
7	32	NDF_GLP1R	1.23606	1.08768
7	33	NDF_GLP1R	1.7925	1.64413
7	34	NDF_GLP1R	2.32956	2.18121
7	35	NDF_GLP1R	2.72909	2.58076
7	36	NDF_GLP1R	2.98601	2.8377
7	37	NDF_GLP1R	3.14149	2.99321
7	38	NDF_GLP1R	3.22629	3.07802
7	39	NDF_GLP1R	3.27552	3.12727
7	40	NDF_GLP1R	3.30239	3.15416
8	1	NDF_GLP1R	0.137462	0.00259805
8	2	NDF_GLP1R	0.13708	0.00240996
8	3	NDF_GLP1R	0.136629	0.00215177
8	4	NDF_GLP1R	0.136448	0.00216492
8	5	NDF_GLP1R	0.135299	0.0012096
8	6	NDF_GLP1R	0.134548	0.000651698
8	7	NDF_GLP1R	0.133853	0.000150508
8	8	NDF_GLP1R	0.132752	-0.000757365
8	9	NDF_GLP1R	0.132417	-0.000898662
8	10	NDF_GLP1R	0.132634	-0.000488319
8	11	NDF_GLP1R	0.132285	-0.000643161
8	12	NDF_GLP1R	0.131294	-0.00144153
8	13	NDF_GLP1R	0.130715	-0.00182668
8	14	NDF_GLP1R	0.130186	-0.00216198
8	15	NDF_GLP1R	0.130102	-0.00205229
8	16	NDF_GLP1R	0.130896	-0.00106508
8	17	NDF_GLP1R	0.130962	-0.000805149
8	18	NDF_GLP1R	0.130911	-0.000662893
8	19	NDF_GLP1R	0.131439	5.84532e-05
8	20	NDF_GLP1R	0.131642	0.000455415
8	21	NDF_GLP1R	0.131505	0.000511141
8	22	NDF_GLP1R	0.132357	0.00155744
8	23	NDF_GLP1R	0.134499	0.00389216
8	24	NDF_GLP1R	0.139488	0.00907517
8	25	NDF_GLP1R	0.148598	0.0183782
8	26	NDF_GLP1R	0.165964	0.0359381
8	27	NDF_GLP1R	0.19799	0.0681581
8	28	NDF_GLP1R	0.261057	0.131418
8	29	NDF_GLP1R	0.379613	0.250167
8	30	NDF_GLP1R	0.593414	0.464162
8	31	NDF_GLP1R	0.948439	0.819381
8	32	NDF_GLP1R	1.45812	1.32925
8	33	NDF_GLP1R	2.03848	1.90981
8	34	NDF_GLP1R	2.56008	2.4316
8	35	NDF_GLP1R	2.94072	2.81244
8	36	NDF_GLP1R	3.16789	3.0398
8	37	NDF_GLP1R	3.28448	3.15658
8	38	NDF_GLP1R	3.35764	3.22993
8	39	NDF_GLP1R	3.40058	3.27307
8	40	NDF_GLP1R	3.4247	3.29738
9	1	NDF_GLP1R	0.12403	0.00251368
9	2	NDF_GLP1R	0.124011	0.00262121
9	3	NDF_GLP1R	0.123237	0.00197408
9	4	NDF_GLP1R	0.122472	0.00133565
9	5	NDF_GLP1R	0.121586	0.000575578
9	6	NDF_GLP1R	0.121105	0.000221612
9	7	NDF_GLP1R	0.120828	7.06294e-05
9	8	NDF_GLP1R	0.120816	0.000185662
9	9	NDF_GLP1R	0.120316	-0.000187988
9	10	NDF_GLP1R	0.11989	-0.000486939
9	11	NDF_GLP1R	0.118678	-0.00157313
9	12	NDF_GLP1R	0.118327	-0.00179714
9	13	NDF_GLP1R	0.1183	-0.00169751
9	14	NDF_GLP1R	0.118382	-0.0014888
9	15	NDF_GLP1R	0.118664	-0.00108054
9	16	NDF_GLP1R	0.118983	-0.000634536
9	17	NDF_GLP1R	0.118914	-0.000577267
9	18	NDF_GLP1R	0.118898	-0.000467166
9	19	NDF_GLP1R	0.119726	0.000487927
9	20	NDF_GLP1R	0.120846	0.00173479
9	21	NDF_GLP1R	0.12239	0.00340509
9	22	NDF_GLP1R	0.125917	0.00705868
9	23	NDF_GLP1R	0.133601	0.0148686
9	24	NDF_GLP1R	0.149077	0.0304719
9	25	NDF_GLP1R	0.178085	0.059606
9	26	NDF_GLP1R	0.234254	0.115902
9	27	NDF_GLP1R	0.339653	0.221427
9	28	NDF_GLP1R	0.531853	0.413754
9	29	NDF_GLP1R	0.856226	0.738254
9	30	NDF_GLP1R	1.33684	1.219
9	31	NDF_GLP1R	1.90936	1.79164
9	32	NDF_GLP1R	2.44321	2.32561
9	33	NDF_GLP1R	2.83077	2.7133
9	34	NDF_GLP1R	3.06758	2.95024
9	35	NDF_GLP1R	3.20515	3.08793
9	36	NDF_GLP1R	3.28415	3.16707
9	37	NDF_GLP1R	3.33541	3.21845
9	38	NDF_GLP1R	3.36396	3.24713
9	39	NDF_GLP1R	3.38343	3.26672
9	40	NDF_GLP1R	3.39235	3.27577
10	1	NDF_GLP1R	0.128382	0.0041015
10	2	NDF_GLP1R	0.127946	0.00377826
10	3	NDF_GLP1R	0.126768	0.00271156
10	4	NDF_GLP1R	0.12573	0.00178634
10	5	NDF_GLP1R	0.125097	0.0012649
10	6	NDF_GLP1R	0.123741	2.18384e-05
10	7	NDF_GLP1R	0.12335	-0.00025739
10	8	NDF_GLP1R	0.123222	-0.000273524
10	9	NDF_GLP1R	0.122932	-0.000450926
10	10	NDF_GLP1R	0.121715	-0.00155541
10	11	NDF_GLP1R	0.121427	-0.00173184
10	12	NDF_GLP1R	0.121567	-0.00147927
10	13	NDF_GLP1R	0.121338	-0.00159633
10	14	NDF_GLP1R	0.121201	-0.00162134
10	15	NDF_GLP1R	0.121464	-0.00124615
10	16	NDF_GLP1R	0.122211	-0.000386786
10	17	NDF_GLP1R	0.122281	-0.000204705
10	18	NDF_GLP1R	0.122235	-0.000138875
10	19	NDF_GLP1R	0.122079	-0.000182471
10	20	NDF_GLP1R	0.122106	-4.26498e-05
10	21	NDF_GLP1R	0.123163	0.00112661
10	22	NDF_GLP1R	0.126181	0.0042564
10	23	NDF_GLP1R	0.132212	0.0103997
10	24	NDF_GLP1R	0.143553	0.0218527
10	25	NDF_GLP1R	0.165022	0.043434
10	26	NDF_GLP1R	0.207104	0.0856282
10	27	NDF_GLP1R	0.287189	0.165825
10	28	NDF_GLP1R	0.436114	0.314862
10	29	NDF_GLP1R	0.696433	0.575294
10	30	NDF_GLP1R	1.11101	0.989987
10	31	NDF_GLP1R	1.66588	1.54497
10	32	NDF_GLP1R	2.24697	2.12617
10	33	NDF_GLP1R	2.71792	2.59723
10	34	NDF_GLP1R	3.02167	2.9011
10	35	NDF_GLP1R	3.20174	3.08127
10	36	NDF_GLP1R	3.30473	3.18438
10	37	NDF_GLP1R	3.36855	3.24831
10	38	NDF_GLP1R	3.39948	3.27935
10	39	NDF_GLP1R	3.42129	3.30127
10	40	NDF_GLP1R	3.42774	3.30783
11	1	NDF_GLP1R	0.135625	0.0021435
11	2	NDF_GLP1R	0.135058	0.00187379
11	3	NDF_GLP1R	0.134596	0.00170965
11	4	NDF_GLP1R	0.134717	0.00212882
11	5	NDF_GLP1R	0.134177	0.00188671
11	6	NDF_GLP1R	0.132811	0.000818611
11	7	NDF_GLP1R	0.131608	-8.58473e-05
11	8	NDF_GLP1R	0.13136	-3.67209e-05
11	9	NDF_GLP1R	0.130315	-0.000783287
11	10	NDF_GLP1R	0.129059	-0.00174205
11	11	NDF_GLP1R	0.128786	-0.00171704
11	12	NDF_GLP1R	0.12826	-0.00194496
11	13	NDF_GLP1R	0.127943	-0.00196432
11	14	NDF_GLP1R	0.128291	-0.00131776
11	15	NDF_GLP1R	0.128264	-0.00104711
11	16	NDF_GLP1R	0.128093	-0.000920427
11	17	NDF_GLP1R	0.127908	-0.000807449
11	18	NDF_GLP1R	0.127766	-0.000650945
11	19	NDF_GLP1R	0.127932	-0.000186851
11	20	NDF_GLP1R	0.128657	0.000835127
11	21	NDF_GLP1R	0.12938	0.00185684
11	22	NDF_GLP1R	0.131195	0.00396901
11	23	NDF_GLP1R	0.135202	0.00827454
11	24	NDF_GLP1R	0.14331	0.01668
11	25	NDF_GLP1R	0.158075	0.0317436
11	26	NDF_GLP1R	0.188649	0.0626147
11	27	NDF_GLP1R	0.246608	0.120872
11	28	NDF_GLP1R	0.355379	0.229941
11	29	NDF_GLP1R	0.555235	0.430095
11	30	NDF_GLP1R	0.89381	0.768968
11	31	NDF_GLP1R	1.39185	1.2673
11	32	NDF_GLP1R	1.98349	1.85925
11	33	NDF_GLP1R	2.52968	2.40573
11	34	NDF_GLP1R	2.92589	2.80224
11	35	NDF_GLP1R	3.15695	3.0336
11	36	NDF_GLP1R	3.29056	3.1675
11	37	NDF_GLP1R	3.36483	3.24207
11	38	NDF_GLP1R	3.41356	3.2911
11	39	NDF_GLP1R	3.44409	3.32193
11	40	NDF_GLP1R	3.44912	3.32725
12	1	NDF_GLP1R	0.1223	0.00337154
12	2	NDF_GLP1R	0.121704	0.00295199
12	3	NDF_GLP1R	0.121074	0.00249928
12	4	NDF_GLP1R	0.120429	0.00203089
12	5	NDF_GLP1R	0.119572	0.00135081
12	6	NDF_GLP1R	0.118824	0.000779518
12	7	NDF_GLP1R	0.118047	0.000178933
12	8	NDF_GLP1R	0.116922	-0.000768633
12	9	NDF_GLP1R	0.116577	-0.000936786
12	10	NDF_GLP1R	0.115786	-0.0015512
12	11	NDF_GLP1R	0.115458	-0.00170275
12	12	NDF_GLP1R	0.11542	-0.00156338
12	13	NDF_GLP1R	0.115327	-0.00148002
12	14	NDF_GLP1R	0.115228	-0.00140221
12	15	NDF_GLP1R	0.1152	-0.00125311
12	16	NDF_GLP1R	0.115194	-0.00108258
12	17	NDF_GLP1R	0.115271	-0.000828896
12	18	NDF_GLP1R	0.115421	-0.000501794
12	19	NDF_GLP1R	0.116072	0.000326091
12	20	NDF_GLP1R	0.11608	0.000510477
12	21	NDF_GLP1R	0.116129	0.000736899
12	22	NDF_GLP1R	0.11685	0.00163437
12	23	NDF_GLP1R	0.118063	0.00302411
12	24	NDF_GLP1R	0.121379	0.006517
12	25	NDF_GLP1R	0.128978	0.0142928
12	26	NDF_GLP1R	0.143447	0.0289386
12	27	NDF_GLP1R	0.171257	0.0569256
12	28	NDF_GLP1R	0.223022	0.108867
12	29	NDF_GLP1R	0.322525	0.208547
12	30	NDF_GLP1R	0.504688	0.390887
12	31	NDF_GLP1R	0.816697	0.703073
12	32	NDF_GLP1R	1.29126	1.17781
12	33	NDF_GLP1R	1.88006	1.76679
12	34	NDF_GLP1R	2.43655	2.32345
12	35	NDF_GLP1R	2.85702	2.74411
12	36	NDF_GLP1R	3.1232	3.01046
12	37	NDF_GLP1R	3.27917	3.16661
12	38	NDF_GLP1R	3.37455	3.26216
12	39	NDF_GLP1R	3.4272	3.31499
12	40	NDF_GLP1R	3.45677	3.34474
13	1	NDF_GLP1R	0.133398	0.00256791
13	2	NDF_GLP1R	0.133056	0.00220054
13	3	NDF_GLP1R	0.131979	0.00109757
13	4	NDF_GLP1R	0.132338	0.00143109
13	5	NDF_GLP1R	0.132519	0.00158567
13	6	NDF_GLP1R	0.13201	0.00105135
13	7	NDF_GLP1R	0.131182	0.000197822
13	8	NDF_GLP1R	0.13026	-0.000750086
13	9	NDF_GLP1R	0.130076	-0.000960104
13	10	NDF_GLP1R	0.130336	-0.00072559
13	11	NDF_GLP1R	0.129629	-0.00145861
13	12	NDF_GLP1R	0.129454	-0.00165893
13	13	NDF_GLP1R	0.130141	-0.000997567
13	14	NDF_GLP1R	0.130558	-0.000606234
13	15	NDF_GLP1R	0.130492	-0.000698085
13	16	NDF_GLP1R	0.130352	-0.000863965
13	17	NDF_GLP1R	0.130388	-0.000853401
13	18	NDF_GLP1R	0.130887	-0.00038014
13	19	NDF_GLP1R	0.130941	-0.000352469
13	20	NDF_GLP1R	0.131579	0.000259849
13	21	NDF_GLP1R	0.132533	0.00118852
13	22	NDF_GLP1R	0.134864	0.00349331
13	23	NDF_GLP1R	0.139458	0.00806223
13	24	NDF_GLP1R	0.148934	0.017512
13	25	NDF_GLP1R	0.167948	0.0365007
13	26	NDF_GLP1R	0.205002	0.0735291
13	27	NDF_GLP1R	0.274753	0.143254
13	28	NDF_GLP1R	0.405264	0.27374
13	29	NDF_GLP1R	0.638922	0.507372
13	30	NDF_GLP1R	1.01923	0.88765
13	31	NDF_GLP1R	1.54715	1.41554
13	32	NDF_GLP1R	2.13448	2.00285
13	33	NDF_GLP1R	2.63732	2.50566
13	34	NDF_GLP1R	2.98208	2.8504
13	35	NDF_GLP1R	3.19068	3.05897
13	36	NDF_GLP1R	3.3059	3.17417
13	37	NDF_GLP1R	3.37663	3.24487
13	38	NDF_GLP1R	3.4144	3.28262
13	39	NDF_GLP1R	3.44336	3.31156
13	40	NDF_GLP1R	3.44752	3.31568
14	1	NDF_GLP1R	0.132428	0.00246823
14	2	NDF_GLP1R	0.132188	0.00230746
14	3	NDF_GLP1R	0.131957	0.00215498
14	4	NDF_GLP1R	0.131836	0.00211246
14	5	NDF_GLP1R	0.130787	0.00114219
14	6	NDF_GLP1R	0.130203	0.000636974
14	7	NDF_GLP1R	0.130032	0.000545389
14	8	NDF_GLP1R	0.129645	0.000236575
14	9	NDF_GLP1R	0.128497	-0.000832466
14	10	NDF_GLP1R	0.127442	-0.00180833
14	11	NDF_GLP1R	0.127314	-0.00185758
14	12	NDF_GLP1R	0.127655	-0.00143844
14	13	NDF_GLP1R	0.127699	-0.00131597
14	14	NDF_GLP1R	0.12776	-0.00117602
14	15	NDF_GLP1R	0.127666	-0.0011909
14	16	NDF_GLP1R	0.127432	-0.0013463
14	17	NDF_GLP1R	0.127361	-0.00133816
14	18	NDF_GLP1R	0.127837	-0.000784058
14	19	NDF_GLP1R	0.128131	-0.000410548
14	20	NDF_GLP1R	0.12853	6.68681e-05
14	21	NDF_GLP1R	0.129046	0.000661497
14	22	NDF_GLP1R	0.129446	0.00114069
14	23	NDF_GLP1R	0.133028	0.00480117
14	24	NDF_GLP1R	0.139036	0.0108881
14	25	NDF_GLP1R	0.151532	0.0234624
14	26	NDF_GLP1R	0.176004	0.0480134
14	27	NDF_GLP1R	0.222023	0.0941111
14	28	NDF_GLP1R	0.309015	0.181182
14	29	NDF_GLP1R	0.47024	0.342485
14	30	NDF_GLP1R	0.75129	0.623614
14	31	NDF_GLP1R	1.18994	1.06234
14	32	NDF_GLP1R	1.75394	1.62642
14	33	NDF_GLP1R	2.32037	2.19294
14	34	NDF_GLP1R	2.77019	2.64283
14	35	NDF_GLP1R	3.06157	2.93429
14	36	NDF_GLP1R	3.23718	3.10998
14	37	NDF_GLP1R	3.32696	3.19983
14	38	NDF_GLP1R	3.37901	3.25196
14	39	NDF_GLP1R	3.41219	3.28522
14	40	NDF_GLP1R	3.42566	3.29877
15	1	NDF_GLP1R	0.133859	0.00221038
15	2	NDF_GLP1R	0.133871	0.00233681
15	3	NDF_GLP1R	0.133116	0.00169709
15	4	NDF_GLP1R	0.132634	0.00132859
15	5	NDF_GLP1R	0.132147	0.000956788
15	6	NDF_GLP1R	0.132171	0.00109445
15	7	NDF_GLP1R	0.13121	0.000248402
15	8	NDF_GLP1R	0.13095	0.000102743
15	9	NDF_GLP1R	0.130148	-0.000585512
15	10	NDF_GLP1R	0.129779	-0.000839368
15	11	NDF_GLP1R	0.129278	-0.00122689
15	12	NDF_GLP1R	0.128939	-0.0014507
15	13	NDF_GLP1R	0.128863	-0.00141282
15	14	NDF_GLP1R	0.128851	-0.0013102
15	15	NDF_GLP1R	0.128809	-0.00123806
15	16	NDF_GLP1R	0.128429	-0.00150393
15	17	NDF_GLP1R	0.128495	-0.00132288
15	18	NDF_GLP1R	0.129028	-0.000675933
15	19	NDF_GLP1R	0.129058	-0.000531361
15	20	NDF_GLP1R	0.129791	0.000316291
15	21	NDF_GLP1R	0.131114	0.00175328
15	22	NDF_GLP1R	0.133846	0.00460003
15	23	NDF_GLP1R	0.13909	0.0099576
15	24	NDF_GLP1R	0.149509	0.0204913
15	25	NDF_GLP1R	0.170675	0.041772
15	26	NDF_GLP1R	0.211667	0.0828779
15	27	NDF_GLP1R	0.289588	0.160913
15	28	NDF_GLP1R	0.434335	0.305774
15	29	NDF_GLP1R	0.68942	0.560974
15	30	NDF_GLP1R	1.09729	0.968962
15	31	NDF_GLP1R	1.64452	1.51631
15	32	NDF_GLP1R	2.22098	2.09288
15	33	NDF_GLP1R	2.68741	2.55942
15	34	NDF_GLP1R	2.99615	2.86827
15	35	NDF_GLP1R	3.18611	3.05835
15	36	NDF_GLP1R	3.29132	3.16368
15	37	NDF_GLP1R	3.35741	3.22988
15	38	NDF_GLP1R	3.3974	3.26998
15	39	NDF_GLP1R	3.4155	3.28819
15	40	NDF_GLP1R	3.40887	3.28168
16	1	NDF_GLP1R	0.114636	0.000986365
16	2	NDF_GLP1R	0.114912	0.00128804
16	3	NDF_GLP1R	0.114488	0.000889906
16	4	NDF_GLP1R	0.114562	0.000989355
16	5	NDF_GLP1R	0.11405	0.000502934
16	6	NDF_GLP1R	0.113978	0.000456336
16	7	NDF_GLP1R	0.114097	0.00060136
16	8	NDF_GLP1R	0.114098	0.00062777
16	9	NDF_GLP1R	0.113504	5.95498e-05
16	10	NDF_GLP1R	0.113026	-0.000392568
16	11	NDF_GLP1R	0.112521	-0.000872507
16	12	NDF_GLP1R	0.112276	-0.00109197
16	13	NDF_GLP1R	0.112026	-0.00131609
16	14	NDF_GLP1R	0.111784	-0.00153234
16	15	NDF_GLP1R	0.111828	-0.00146229
16	16	NDF_GLP1R	0.112059	-0.00120615
16	17	NDF_GLP1R	0.11273	-0.000509556
16	18	NDF_GLP1R	0.112935	-0.000278239
16	19	NDF_GLP1R	0.113141	-4.66846e-05
16	20	NDF_GLP1R	0.113263	0.000100678
16	21	NDF_GLP1R	0.11439	0.00125272
16	22	NDF_GLP1R	0.116339	0.00322778
16	23	NDF_GLP1R	0.120838	0.00775264
16	24	NDF_GLP1R	0.12937	0.0163103
16	25	NDF_GLP1R	0.14615	0.0331154
16	26	NDF_GLP1R	0.17972	0.066712
16	27	NDF_GLP1R	0.243887	0.130904
16	28	NDF_GLP1R	0.363572	0.250615
16	29	NDF_GLP1R	0.576526	0.463594
16	30	NDF_GLP1R	0.931928	0.819022
16	31	NDF_GLP1R	1.44433	1.33145
16	32	NDF_GLP1R	2.02738	1.91452
16	33	NDF_GLP1R	2.54065	2.42782
16	34	NDF_GLP1R	2.91616	2.80336
16	35	NDF_GLP1R	3.13992	3.02714
16	36	NDF_GLP1R	3.25956	3.14681
16	37	NDF_GLP1R	3.34476	3.23203
16	38	NDF_GLP1R	3.39814	3.28544
16	39	NDF_GLP1R	3.42171	3.30904
16	40	NDF_GLP1R	3.43963	3.32698
17	1	NDF_GLP1R	0.126072	0.00162228
17	2	NDF_GLP1R	0.125708	0.00134181
17	3	NDF_GLP1R	0.125367	0.00108518
17	4	NDF_GLP1R	0.12488	0.000682026
17	5	NDF_GLP1R	0.12519	0.00107552
17	6	NDF_GLP1R	0.125336	0.00130548
17	7	NDF_GLP1R	0.124957	0.00101033
17	8	NDF_GLP1R	0.124207	0.000343976
17	9	NDF_GLP1R	0.123223	-0.000556673
17	10	NDF_GLP1R	0.122649	-0.00104666
17	11	NDF_GLP1R	0.121807	-0.00180442
17	12	NDF_GLP1R	0.121678	-0.00184977
17	13	NDF_GLP1R	0.122293	-0.00115102
17	14	NDF_GLP1R	0.122511	-0.000849088
17	15	NDF_GLP1R	0.122276	-0.00100023
17	16	NDF_GLP1R	0.12204	-0.00115277
17	17	NDF_GLP1R	0.122207	-0.00090187
17	18	NDF_GLP1R	0.122718	-0.000307381
17	19	NDF_GLP1R	0.123142	0.000201151
17	20	NDF_GLP1R	0.123394	0.000536069
17	21	NDF_GLP1R	0.124013	0.0012394
17	22	NDF_GLP1R	0.125831	0.00314076
17	23	NDF_GLP1R	0.12903	0.00642369
17	24	NDF_GLP1R	0.136426	0.0139036
17	25	NDF_GLP1R	0.151127	0.0286884
17	26	NDF_GLP1R	0.179158	0.0568033
17	27	NDF_GLP1R	0.233283	0.111012
17	28	NDF_GLP1R	0.334455	0.212268
17	29	NDF_GLP1R	0.518434	0.39633
17	30	NDF_GLP1R	0.835174	0.713154
17	31	NDF_GLP1R	1.30884	1.1869
17	32	NDF_GLP1R	1.88326	1.7614
17	33	NDF_GLP1R	2.42752	2.30575
17	34	NDF_GLP1R	2.8262	2.70451
17	35	NDF_GLP1R	3.07764	2.95604
17	36	NDF_GLP1R	3.22915	3.10763
17	37	NDF_GLP1R	3.31225	3.19082
17	38	NDF_GLP1R	3.36112	3.23977
17	39	NDF_GLP1R	3.38886	3.2676
17	40	NDF_GLP1R	3.40845	3.28727
18	1	NDF_GLP1R	0.130329	0.00203382
18	2	NDF_GLP1R	0.130236	0.00204897
18	3	NDF_GLP1R	0.129292	0.00121393
18	4	NDF_GLP1R	0.129068	0.0010985
18	5	NDF_GLP1R	0.129561	0.00169988
18	6	NDF_GLP1R	0.129042	0.00129007
18	7	NDF_GLP1R	0.127514	-0.000128972
18	8	NDF_GLP1R	0.127063	-0.000471804
18	9	NDF_GLP1R	0.126184	-0.00124237
18	10	NDF_GLP1R	0.125569	-0.00174782
18	11	NDF_GLP1R	0.12557	-0.00163867
18	12	NDF_GLP1R	0.12594	-0.00115974
18	13	NDF_GLP1R	0.126081	-0.000909577
18	14	NDF_GLP1R	0.126409	-0.000473778
18	15	NDF_GLP1R	0.126118	-0.000655663
18	16	NDF_GLP1R	0.1258	-0.000864415
18	17	NDF_GLP1R	0.126225	-0.000331536
18	18	NDF_GLP1R	0.126699	0.000251367
18	19	NDF_GLP1R	0.126569	0.000230653
18	20	NDF_GLP1R	0.127014	0.000783619
18	21	NDF_GLP1R	0.129178	0.00305634
18	22	NDF_GLP1R	0.133062	0.00704988
18	23	NDF_GLP1R	0.140385	0.0144808
18	24	NDF_GLP1R	0.153524	0.0277284
18	25	NDF_GLP1R	0.180398	0.0547112
18	26	NDF_GLP1R	0.233497	0.107919
18	27	NDF_GLP1R	0.332198	0.206729
18	28	NDF_GLP1R	0.512993	0.387632
18	29	NDF_GLP1R	0.821808	0.696557
18	30	NDF_GLP1R	1.28656	1.16142
18	31	NDF_GLP1R	1.85916	1.73412
18	32	NDF_GLP1R	2.40925	2.28433
18	33	NDF_GLP1R	2.81307	2.68825
18	34	NDF_GLP1R	3.06523	2.94052
18	35	NDF_GLP1R	3.21164	3.08704
18	36	NDF_GLP1R	3.29391	3.16942
18	37	NDF_GLP1R	3.34815	3.22377
18	38	NDF_GLP1R	3.38775	3.26348
18	39	NDF_GLP1R	3.40236	3.27819
18	40	NDF_GLP1R	3.40821	3.28415
19	1	NDF_GLP1R	0.13225	0.00354211
19	2	NDF_GLP1R	0.132294	0.00359157
19	3	NDF_GLP1R	0.132547	0.0038503
19	4	NDF_GLP1R	0.132677	0.00398674
19	5	NDF_GLP1R	0.132524	0.00384002
19	6	NDF_GLP1R	0.132049	0.00337116
19	7	NDF_GLP1R	0.131686	0.00301359
19	8	NDF_GLP1R	0.130305	0.00163882
19	9	NDF_GLP1R	0.129476	0.000815228
19	10	NDF_GLP1R	0.128518	-0.000136738
19	11	NDF_GLP1R	0.127923	-0.00072516
19	12	NDF_GLP1R	0.127556	-0.00108622
19	13	NDF_GLP1R	0.127462	-0.00117462
19	14	NDF_GLP1R	0.127376	-0.00125431
19	15	NDF_GLP1R	0.127411	-0.00121348
19	16	NDF_GLP1R	0.127484	-0.00113474
19	17	NDF_GLP1R	0.127314	-0.00129851
19	18	NDF_GLP1R	0.127208	-0.00139819
19	19	NDF_GLP1R	0.126885	-0.00171552
19	20	NDF_GLP1R	0.126308	-0.00228656
19	21	NDF_GLP1R	0.126076	-0.00251251
19	22	NDF_GLP1R	0.125738	-0.00284403
19	23	NDF_GLP1R	0.125205	-0.00337155
19	24	NDF_GLP1R	0.124581	-0.00398973
19	25	NDF_GLP1R	0.124634	-0.00393029
19	26	NDF_GLP1R	0.124663	-0.00389558
19	27	NDF_GLP1R	0.124569	-0.00398344
19	28	NDF_GLP1R	0.124883	-0.003663
19	29	NDF_GLP1R	0.125646	-0.00289428
19	30	NDF_GLP1R	0.126404	-0.00213017
19	31	NDF_GLP1R	0.127627	-0.000900944
19	32	NDF_GLP1R	0.128939	0.00041673
19	33	NDF_GLP1R	0.130447	0.00193113
19	34	NDF_GLP1R	0.131525	0.00301463
19	35	NDF_GLP1R	0.132269	0.00376519
19	36	NDF_GLP1R	0.13274	0.00424142
19	37	NDF_GLP1R	0.133015	0.00452306
19	38	NDF_GLP1R	0.133277	0.00479049
19	39	NDF_GLP1R	0.132821	0.00434105
19	40	NDF_GLP1R	0.132207	0.00373303
20	1	NDF_GLP1R	0.112783	0.00247625
20	2	NDF_GLP1R	0.112487	0.00243797
20	3	NDF_GLP1R	0.111721	0.00192979
20	4	NDF_GLP1R	0.111575	0.00204123
20	5	NDF_GLP1R	0.110496	0.00122082
20	6	NDF_GLP1R	0.109758	0.000740362
20	7	NDF_GLP1R	0.108913	0.00015292
20	8	NDF_GLP1R	0.108187	-0.000315529
20	9	NDF_GLP1R	0.107697	-0.000547392
20	10	NDF_GLP1R	0.10684	-0.00114707
20	11	NDF_GLP1R	0.106491	-0.00123838
20	12	NDF_GLP1R	0.106362	-0.00110963
20	13	NDF_GLP1R	0.106015	-0.0011983
20	14	NDF_GLP1R	0.105581	-0.00137494
20	15	NDF_GLP1R	0.105286	-0.00141172
20	16	NDF_GLP1R	0.105052	-0.00138847
20	17	NDF_GLP1R	0.104836	-0.00134644
20	18	NDF_GLP1R	0.104478	-0.00144657
20	19	NDF_GLP1R	0.104654	-0.00101283
20	20	NDF_GLP1R	0.105712	0.000303089
20	21	NDF_GLP1R	0.106088	0.000937043
20	22	NDF_GLP1R	0.106831	0.00193795
20	23	NDF_GLP1R	0.10891	0.00427407
20	24	NDF_GLP1R	0.114681	0.0103028
20	25	NDF_GLP1R	0.124901	0.0207812
20	26	NDF_GLP1R	0.144856	0.0409938
20	27	NDF_GLP1R	0.18443	0.0808257
20	28	NDF_GLP1R	0.259551	0.156204
20	29	NDF_GLP1R	0.398646	0.295557
20	30	NDF_GLP1R	0.64462	0.541789
20	31	NDF_GLP1R	1.03724	0.934664
20	32	NDF_GLP1R	1.56608	1.46377
20	33	NDF_GLP1R	2.12166	2.0196
20	34	NDF_GLP1R	2.5788	2.477
20	35	NDF_GLP1R	2.89037	2.78882
20	36	NDF_GLP1R	3.07095	2.96967
20	37	NDF_GLP1R	3.16919	3.06817
20	38	NDF_GLP1R	3.23222	3.13146
20	39	NDF_GLP1R	3.27585	3.17534
20	40	NDF_GLP1R	3.28869	3.18844
21	1	NDF_GLP1R	0.105578	0.00825841
21	2	NDF_GLP1R	0.105306	0.00811902
21	3	NDF_GLP1R	0.103628	0.00657475
21	4	NDF_GLP1R	0.103475	0.00655515
21	5	NDF_GLP1R	0.102087	0.00530012
21	6	NDF_GLP1R	0.10011	0.00345671
21	7	NDF_GLP1R	0.0984538	0.00193358
21	8	NDF_GLP1R	0.0976105	0.0012236
21	9	NDF_GLP1R	0.0970346	0.000780934
21	10	NDF_GLP1R	0.0964193	0.000298919
21	11	NDF_GLP1R	0.0959528	-3.4263e-05
21	12	NDF_GLP1R	0.0949306	-0.000923094
21	13	NDF_GLP1R	0.0939139	-0.00180656
21	14	NDF_GLP1R	0.0934595	-0.00212764
21	15	NDF_GLP1R	0.0931741	-0.00227975
21	16	NDF_GLP1R	0.0929571	-0.00236343
21	17	NDF_GLP1R	0.0921747	-0.00301254
21	18	NDF_GLP1R	0.0918654	-0.00318851
21	19	NDF_GLP1R	0.0919163	-0.00300433
21	20	NDF_GLP1R	0.091655	-0.00313233
21	21	NDF_GLP1R	0.0918212	-0.00283284
21	22	NDF_GLP1R	0.0916661	-0.00285463
21	23	NDF_GLP1R	0.0913278	-0.00305968
21	24	NDF_GLP1R	0.0910023	-0.00325184
21	25	NDF_GLP1R	0.0908522	-0.00326866
21	26	NDF_GLP1R	0.0905574	-0.0034302
21	27	NDF_GLP1R	0.0903537	-0.00350052
21	28	NDF_GLP1R	0.0902672	-0.00345373
21	29	NDF_GLP1R	0.0903749	-0.00321275
21	30	NDF_GLP1R	0.090717	-0.00273731
21	31	NDF_GLP1R	0.0908957	-0.00242534
21	32	NDF_GLP1R	0.0917818	-0.00140598
21	33	NDF_GLP1R	0.0933165	0.000261994
21	34	NDF_GLP1R	0.0944948	0.00157362
21	35	NDF_GLP1R	0.0953086	0.00252077
21	36	NDF_GLP1R	0.0964788	0.00382426
21	37	NDF_GLP1R	0.0980811	0.00555986
21	38	NDF_GLP1R	0.0995365	0.0071485
21	39	NDF_GLP1R	0.102548	0.0102931
21	40	NDF_GLP1R	0.106243	0.0141219
22	1	NDF_GLP1R	0.107728	0.00315604
22	2	NDF_GLP1R	0.107701	0.00345738
22	3	NDF_GLP1R	0.106928	0.00301285
22	4	NDF_GLP1R	0.105894	0.00230756
22	5	NDF_GLP1R	0.104305	0.00104732
22	6	NDF_GLP1R	0.103296	0.00036732
22	7	NDF_GLP1R	0.102927	0.000326084
22	8	NDF_GLP1R	0.102322	4.99027e-05
22	9	NDF_GLP1R	0.101417	-0.000526604
22	10	NDF_GLP1R	0.100357	-0.0012579
22	11	NDF_GLP1R	0.0993994	-0.00188675
22	12	NDF_GLP1R	0.0991009	-0.0018567
22	13	NDF_GLP1R	0.0992446	-0.00138436
22	14	NDF_GLP1R	0.0987722	-0.00152823
22	15	NDF_GLP1R	0.0985594	-0.0014124
22	16	NDF_GLP1R	0.098766	-0.000877209
22	17	NDF_GLP1R	0.0986462	-0.00066844
22	18	NDF_GLP1R	0.0982694	-0.000716709
22	19	NDF_GLP1R	0.0979991	-0.000658389
22	20	NDF_GLP1R	0.0978154	-0.000513539
22	21	NDF_GLP1R	0.0975006	-0.000499684
22	22	NDF_GLP1R	0.0973571	-0.000314675
22	23	NDF_GLP1R	0.0980028	0.000659619
22	24	NDF_GLP1R	0.0994236	0.002409
22	25	NDF_GLP1R	0.100608	0.00392195
22	26	NDF_GLP1R	0.10409	0.00773241
22	27	NDF_GLP1R	0.112206	0.0161774
22	28	NDF_GLP1R	0.127854	0.032154
22	29	NDF_GLP1R	0.157739	0.0623673
22	30	NDF_GLP1R	0.214515	0.119472
22	31	NDF_GLP1R	0.321833	0.227118
22	32	NDF_GLP1R	0.515123	0.420737
22	33	NDF_GLP1R	0.836527	0.742469
22	34	NDF_GLP1R	1.2931	1.19937
22	35	NDF_GLP1R	1.82071	1.72731
22	36	NDF_GLP1R	2.29487	2.2018
22	37	NDF_GLP1R	2.62994	2.5372
22	38	NDF_GLP1R	2.83292	2.7405
22	39	NDF_GLP1R	2.95193	2.85984
22	40	NDF_GLP1R	3.02101	2.92925
23	1	NDF_GLP1R	0.113302	0.00241565
23	2	NDF_GLP1R	0.113655	0.00286985
23	3	NDF_GLP1R	0.112285	0.00160132
23	4	NDF_GLP1R	0.111705	0.00112284
23	5	NDF_GLP1R	0.110988	0.000507665
23	6	NDF_GLP1R	0.110629	0.000250688
23	7	NDF_GLP1R	0.110416	0.000138788
23	8	NDF_GLP1R	0.1102	2.43034e-05
23	9	NDF_GLP1R	0.109728	-0.00034593
23	10	NDF_GLP1R	0.109389	-0.000583424
23	11	NDF_GLP1R	0.108815	-0.0010559
23	12	NDF_GLP1R	0.108675	-0.0010937
23	13	NDF_GLP1R	0.108943	-0.000724684
23	14	NDF_GLP1R	0.108832	-0.000733378
23	15	NDF_GLP1R	0.108498	-0.000966529
23	16	NDF_GLP1R	0.108601	-0.000761182
23	17	NDF_GLP1R	0.108727	-0.000533708
23	18	NDF_GLP1R	0.108256	-0.000902831
23	19	NDF_GLP1R	0.108141	-0.000916606
23	20	NDF_GLP1R	0.108898	-5.76431e-05
23	21	NDF_GLP1R	0.110072	0.0012174
23	22	NDF_GLP1R	0.112565	0.00381251
23	23	NDF_GLP1R	0.115893	0.00724238
23	24	NDF_GLP1R	0.123242	0.0146922
23	25	NDF_GLP1R	0.136974	0.0285264
23	26	NDF_GLP1R	0.164969	0.0566225
23	27	NDF_GLP1R	0.218012	0.109767
23	28	NDF_GLP1R	0.317971	0.209828
23	29	NDF_GLP1R	0.499764	0.391722
23	30	NDF_GLP1R	0.805281	0.697341
23	31	NDF_GLP1R	1.25439	1.14656
23	32	NDF_GLP1R	1.78941	1.68167
23	33	NDF_GLP1R	2.28382	2.17618
23	34	NDF_GLP1R	2.63757	2.53004
23	35	NDF_GLP1R	2.85032	2.74289
23	36	NDF_GLP1R	2.97268	2.86535
23	37	NDF_GLP1R	3.04808	2.94085
23	38	NDF_GLP1R	3.09449	2.98737
23	39	NDF_GLP1R	3.1215	3.01448
23	40	NDF_GLP1R	3.13263	3.02571
24	1	NDF_GLP1R	0.125822	-0.000568968
24	2	NDF_GLP1R	0.126856	0.000494951
24	3	NDF_GLP1R	0.127539	0.00120859
24	4	NDF_GLP1R	0.127946	0.00164513
24	5	NDF_GLP1R	0.127222	0.000951066
24	6	NDF_GLP1R	0.126667	0.000425955
24	7	NDF_GLP1R	0.126884	0.000673038
24	8	NDF_GLP1R	0.126583	0.000401307
24	9	NDF_GLP1R	0.126186	3.45213e-05
24	10	NDF_GLP1R	0.125543	-0.00057858
24	11	NDF_GLP1R	0.124669	-0.00142272
24	12	NDF_GLP1R	0.124444	-0.00161787
24	13	NDF_GLP1R	0.124342	-0.00168936
24	14	NDF_GLP1R	0.124336	-0.00166544
24	15	NDF_GLP1R	0.124486	-0.00148583
24	16	NDF_GLP1R	0.12452	-0.00142198
24	17	NDF_GLP1R	0.124905	-0.00100732
24	18	NDF_GLP1R	0.125554	-0.000327846
24	19	NDF_GLP1R	0.125351	-0.000500976
24	20	NDF_GLP1R	0.126197	0.000374504
24	21	NDF_GLP1R	0.127405	0.00161257
24	22	NDF_GLP1R	0.130154	0.00439126
24	23	NDF_GLP1R	0.136848	0.011115
24	24	NDF_GLP1R	0.148964	0.0232613
24	25	NDF_GLP1R	0.172179	0.0465063
24	26	NDF_GLP1R	0.216935	0.0912922
24	27	NDF_GLP1R	0.301551	0.175938
24	28	NDF_GLP1R	0.458497	0.332914
24	29	NDF_GLP1R	0.731556	0.606003
24	30	NDF_GLP1R	1.14777	1.02225
24	31	NDF_GLP1R	1.67344	1.54794
24	32	NDF_GLP1R	2.19395	2.06849
24	33	NDF_GLP1R	2.59897	2.47353
24	34	NDF_GLP1R	2.85477	2.72937
24	35	NDF_GLP1R	2.99882	2.87345
24	36	NDF_GLP1R	3.08562	2.96027
24	37	NDF_GLP1R	3.14451	3.0192
24	38	NDF_GLP1R	3.17971	3.05443
24	39	NDF_GLP1R	3.19844	3.07318
24	40	NDF_GLP1R	3.20752	3.0823
25	1	NDF_GLP1R	0.138168	0.00101191
25	2	NDF_GLP1R	0.139004	0.00174318
25	3	NDF_GLP1R	0.138356	0.000990574
25	4	NDF_GLP1R	0.13772	0.000249475
25	5	NDF_GLP1R	0.137807	0.000232662
25	6	NDF_GLP1R	0.137579	-0.00010092
25	7	NDF_GLP1R	0.137391	-0.000392853
25	8	NDF_GLP1R	0.13711	-0.00077844
25	9	NDF_GLP1R	0.137137	-0.000856258
25	10	NDF_GLP1R	0.137639	-0.000458878
25	11	NDF_GLP1R	0.138323	0.000119833
25	12	NDF_GLP1R	0.138609	0.000300774
25	13	NDF_GLP1R	0.138907	0.000494097
25	14	NDF_GLP1R	0.13916	0.000642463
25	15	NDF_GLP1R	0.139063	0.000441234
25	16	NDF_GLP1R	0.138936	0.000209382
25	17	NDF_GLP1R	0.13857	-0.000260814
25	18	NDF_GLP1R	0.13825	-0.000685904
25	19	NDF_GLP1R	0.138388	-0.000652723
25	20	NDF_GLP1R	0.138536	-0.000608829
25	21	NDF_GLP1R	0.138276	-0.000973793
25	22	NDF_GLP1R	0.13916	-0.000194332
25	23	NDF_GLP1R	0.141743	0.00228325
25	24	NDF_GLP1R	0.147009	0.00744447
25	25	NDF_GLP1R	0.156023	0.0163545
25	26	NDF_GLP1R	0.173625	0.0338519
25	27	NDF_GLP1R	0.207511	0.0676329
25	28	NDF_GLP1R	0.272362	0.132379
25	29	NDF_GLP1R	0.395354	0.255267
25	30	NDF_GLP1R	0.612906	0.472713
25	31	NDF_GLP1R	0.967866	0.827569
25	32	NDF_GLP1R	1.46762	1.32721
25	33	NDF_GLP1R	2.0209	1.88039
25	34	NDF_GLP1R	2.48424	2.34363
25	35	NDF_GLP1R	2.80108	2.66036
25	36	NDF_GLP1R	2.99106	2.85024
25	37	NDF_GLP1R	3.09574	2.95482
25	38	NDF_GLP1R	3.16424	3.02321
25	39	NDF_GLP1R	3.20743	3.06629
25	40	NDF_GLP1R	3.21715	3.07592
26	1	NDF_GLP1R	0.123478	0.00249186
26	2	NDF_GLP1R	0.123331	0.00227584
26	3	NDF_GLP1R	0.122315	0.00119127
26	4	NDF_GLP1R	0.122167	0.000974189
26	5	NDF_GLP1R	0.121102	-0.000159434
26	6	NDF_GLP1R	0.121314	-1.54759e-05
26	7	NDF_GLP1R	0.121155	-0.000243682
26	8	NDF_GLP1R	0.121221	-0.00024659
26	9	NDF_GLP1R	0.121294	-0.000242323
26	10	NDF_GLP1R	0.121718	0.000113008
26	11	NDF_GLP1R	0.121777	0.000103767
26	12	NDF_GLP1R	0.121946	0.00020361
26	13	NDF_GLP1R	0.121777	-3.34175e-05
26	14	NDF_GLP1R	0.121806	-7.35187e-05
26	15	NDF_GLP1R	0.121937	-1.08466e-05
26	16	NDF_GLP1R	0.121514	-0.000502677
26	17	NDF_GLP1R	0.121052	-0.00103398
26	18	NDF_GLP1R	0.120898	-0.00125631
26	19	NDF_GLP1R	0.120883	-0.00133989
26	20	NDF_GLP1R	0.121062	-0.00123009
26	21	NDF_GLP1R	0.12112	-0.00124006
26	22	NDF_GLP1R	0.121881	-0.000547617
26	23	NDF_GLP1R	0.124086	0.00158853
26	24	NDF_GLP1R	0.126568	0.00400153
26	25	NDF_GLP1R	0.132582	0.00994702
26	26	NDF_GLP1R	0.144635	0.0219316
26	27	NDF_GLP1R	0.168033	0.0452606
26	28	NDF_GLP1R	0.211509	0.0886673
26	29	NDF_GLP1R	0.297374	0.174464
26	30	NDF_GLP1R	0.453867	0.330888
26	31	NDF_GLP1R	0.723016	0.599968
26	32	NDF_GLP1R	1.14445	1.02134
26	33	NDF_GLP1R	1.68794	1.56476
26	34	NDF_GLP1R	2.2356	2.11235
26	35	NDF_GLP1R	2.66867	2.54534
26	36	NDF_GLP1R	2.94188	2.81849
26	37	NDF_GLP1R	3.09457	2.97111
26	38	NDF_GLP1R	3.18962	3.06609
26	39	NDF_GLP1R	3.24673	3.12313
26	40	NDF_GLP1R	3.27041	3.14675
27	1	NDF_GLP1R	0.130546	0.00328132
27	2	NDF_GLP1R	0.130366	0.00317571
27	3	NDF_GLP1R	0.129674	0.00255722
27	4	NDF_GLP1R	0.12857	0.00152716
27	5	NDF_GLP1R	0.127418	0.000448986
27	6	NDF_GLP1R	0.126402	-0.000493604
27	7	NDF_GLP1R	0.126351	-0.00047033
27	8	NDF_GLP1R	0.126571	-0.000176049
27	9	NDF_GLP1R	0.126322	-0.000351884
27	10	NDF_GLP1R	0.126076	-0.00052316
27	11	NDF_GLP1R	0.126119	-0.000407007
27	12	NDF_GLP1R	0.126137	-0.000314443
27	13	NDF_GLP1R	0.125769	-0.000608281
27	14	NDF_GLP1R	0.125412	-0.000891494
27	15	NDF_GLP1R	0.125713	-0.000516538
27	16	NDF_GLP1R	0.125219	-0.000936783
27	17	NDF_GLP1R	0.124376	-0.00170602
27	18	NDF_GLP1R	0.124092	-0.00191672
27	19	NDF_GLP1R	0.124741	-0.00119293
27	20	NDF_GLP1R	0.125185	-0.000675438
27	21	NDF_GLP1R	0.125947	0.000160187
27	22	NDF_GLP1R	0.127191	0.00147888
27	23	NDF_GLP1R	0.130647	0.00500825
27	24	NDF_GLP1R	0.13658	0.0110155
27	25	NDF_GLP1R	0.147176	0.0216851
27	26	NDF_GLP1R	0.16863	0.0432128
27	27	NDF_GLP1R	0.209902	0.0845588
27	28	NDF_GLP1R	0.288418	0.163149
27	29	NDF_GLP1R	0.436004	0.310808
27	30	NDF_GLP1R	0.693792	0.56867
27	31	NDF_GLP1R	1.09893	0.973882
27	32	NDF_GLP1R	1.6409	1.51592
27	33	NDF_GLP1R	2.19876	2.07386
27	34	NDF_GLP1R	2.6484	2.52358
27	35	NDF_GLP1R	2.94046	2.8157
27	36	NDF_GLP1R	3.11032	2.98564
27	37	NDF_GLP1R	3.20381	3.0792
27	38	NDF_GLP1R	3.2553	3.13077
27	39	NDF_GLP1R	3.28451	3.16005
27	40	NDF_GLP1R	3.29283	3.16845
28	1	NDF_GLP1R	0.137895	0.0029568
28	2	NDF_GLP1R	0.138111	0.00320427
28	3	NDF_GLP1R	0.137366	0.00249077
28	4	NDF_GLP1R	0.136031	0.0011863
28	5	NDF_GLP1R	0.135406	0.000592942
28	6	NDF_GLP1R	0.134886	0.000103771
28	7	NDF_GLP1R	0.134376	-0.000374418
28	8	NDF_GLP1R	0.134221	-0.000498257
28	9	NDF_GLP1R	0.134132	-0.000555845
28	10	NDF_GLP1R	0.133797	-0.000860316
28	11	NDF_GLP1R	0.133723	-0.000902318
28	12	NDF_GLP1R	0.133604	-0.000989978
28	13	NDF_GLP1R	0.133434	-0.00112894
28	14	NDF_GLP1R	0.133456	-0.00107613
28	15	NDF_GLP1R	0.133313	-0.00118808
28	16	NDF_GLP1R	0.133605	-0.00086479
28	17	NDF_GLP1R	0.134101	-0.000336689
28	18	NDF_GLP1R	0.13393	-0.000476517
28	19	NDF_GLP1R	0.134057	-0.000318664
28	20	NDF_GLP1R	0.135516	0.00117152
28	21	NDF_GLP1R	0.138339	0.00402563
28	22	NDF_GLP1R	0.142632	0.0083505
28	23	NDF_GLP1R	0.152148	0.0178976
28	24	NDF_GLP1R	0.16982	0.0356002
28	25	NDF_GLP1R	0.204311	0.0701229
28	26	NDF_GLP1R	0.270212	0.136056
28	27	NDF_GLP1R	0.392774	0.258648
28	28	NDF_GLP1R	0.613864	0.47977
28	29	NDF_GLP1R	0.975514	0.841451
28	30	NDF_GLP1R	1.48759	1.35356
28	31	NDF_GLP1R	2.06451	1.93051
28	32	NDF_GLP1R	2.56073	2.42676
28	33	NDF_GLP1R	2.9065	2.77256
28	34	NDF_GLP1R	3.11061	2.9767
28	35	NDF_GLP1R	3.22218	3.08831
28	36	NDF_GLP1R	3.28542	3.15158
28	37	NDF_GLP1R	3.32177	3.18796
28	38	NDF_GLP1R	3.34938	3.2156
28	39	NDF_GLP1R	3.36691	3.23316
28	40	NDF_GLP1R	3.37342	3.2397
29	1	NDF_GLP1R	0.135625	0.00228519
29	2	NDF_GLP1R	0.135289	0.00197065
29	3	NDF_GLP1R	0.135114	0.00181777
29	4	NDF_GLP1R	0.134084	0.000810077
29	5	NDF_GLP1R	0.133633	0.000380306
29	6	NDF_GLP1R	0.132969	-0.000261747
29	7	NDF_GLP1R	0.132887	-0.000321507
29	8	NDF_GLP1R	0.132713	-0.000473685
29	9	NDF_GLP1R	0.132934	-0.000231339
29	10	NDF_GLP1R	0.132769	-0.000373771
29	11	NDF_GLP1R	0.132505	-0.000616309
29	12	NDF_GLP1R	0.132433	-0.000666368
29	13	NDF_GLP1R	0.132628	-0.00044922
29	14	NDF_GLP1R	0.132564	-0.000491904
29	15	NDF_GLP1R	0.132385	-0.000648656
29	16	NDF_GLP1R	0.132373	-0.000638708
29	17	NDF_GLP1R	0.132667	-0.000323332
29	18	NDF_GLP1R	0.132157	-0.00081162
29	19	NDF_GLP1R	0.13213	-0.000816082
29	20	NDF_GLP1R	0.133464	0.000539932
29	21	NDF_GLP1R	0.136479	0.00357616
29	22	NDF_GLP1R	0.142021	0.00914065
29	23	NDF_GLP1R	0.151416	0.0185572
29	24	NDF_GLP1R	0.168936	0.0360988
29	25	NDF_GLP1R	0.202271	0.0694558
29	26	NDF_GLP1R	0.269017	0.136224
29	27	NDF_GLP1R	0.392634	0.259863
29	28	NDF_GLP1R	0.613242	0.480492
29	29	NDF_GLP1R	0.974043	0.841316
29	30	NDF_GLP1R	1.48789	1.35519
29	31	NDF_GLP1R	2.0629	1.93022
29	32	NDF_GLP1R	2.56539	2.43272
29	33	NDF_GLP1R	2.91316	2.78052
29	34	NDF_GLP1R	3.11754	2.98492
29	35	NDF_GLP1R	3.23653	3.10393
29	36	NDF_GLP1R	3.30415	3.17157
29	37	NDF_GLP1R	3.34358	3.21102
29	38	NDF_GLP1R	3.36765	3.23512
29	39	NDF_GLP1R	3.3832	3.25069
29	40	NDF_GLP1R	3.39087	3.25839
30	1	NDF_GLP1R	0.124156	0.0022573
30	2	NDF_GLP1R	0.12412	0.00236159
30	3	NDF_GLP1R	0.123784	0.00216691
30	4	NDF_GLP1R	0.12319	0.00171304
30	5	NDF_GLP1R	0.123215	0.00187881
30	6	NDF_GLP1R	0.121656	0.000460656
30	7	NDF_GLP1R	0.120542	-0.000512616
30	8	NDF_GLP1R	0.119909	-0.00100443
30	9	NDF_GLP1R	0.119807	-0.000966407
30	10	NDF_GLP1R	0.119279	-0.00135391
30	11	NDF_GLP1R	0.119039	-0.00145259
30	12	NDF_GLP1R	0.119081	-0.00126992
30	13	NDF_GLP1R	0.119079	-0.00113155
30	14	NDF_GLP1R	0.119259	-0.000810496
30	15	NDF_GLP1R	0.119268	-0.000660444
30	16	NDF_GLP1R	0.119109	-0.000679238
30	17	NDF_GLP1R	0.118898	-0.000748911
30	18	NDF_GLP1R	0.118602	-0.000905048
30	19	NDF_GLP1R	0.118763	-0.000602572
30	20	NDF_GLP1R	0.119746	0.000521069
30	21	NDF_GLP1R	0.120504	0.0014195
30	22	NDF_GLP1R	0.122882	0.00393813
30	23	NDF_GLP1R	0.127153	0.00835041
30	24	NDF_GLP1R	0.136045	0.0173831
30	25	NDF_GLP1R	0.15276	0.0342388
30	26	NDF_GLP1R	0.1854	0.067019
30	27	NDF_GLP1R	0.247779	0.129539
30	28	NDF_GLP1R	0.3652	0.2471
30	29	NDF_GLP1R	0.576628	0.458669
30	30	NDF_GLP1R	0.927831	0.810013
30	31	NDF_GLP1R	1.43162	1.31394
30	32	NDF_GLP1R	2.00922	1.89168
30	33	NDF_GLP1R	2.52045	2.40306
30	34	NDF_GLP1R	2.87838	2.76112
30	35	NDF_GLP1R	3.09559	2.97847
30	36	NDF_GLP1R	3.22134	3.10437
30	37	NDF_GLP1R	3.29174	3.1749
30	38	NDF_GLP1R	3.33401	3.21732
30	39	NDF_GLP1R	3.3622	3.24564
30	40	NDF_GLP1R	3.37924	3.26283
31	1	NDF_GLP1R	0.13871	0.00330235
31	2	NDF_GLP1R	0.138484	0.00318089
31	3	NDF_GLP1R	0.137648	0.00244997
31	4	NDF_GLP1R	0.136745	0.00165128
31	5	NDF_GLP1R	0.13625	0.00126091
31	6	NDF_GLP1R	0.135237	0.000353336
31	7	NDF_GLP1R	0.134767	-1.23574e-05
31	8	NDF_GLP1R	0.13463	-4.46815e-05
31	9	NDF_GLP1R	0.134326	-0.000244003
31	10	NDF_GLP1R	0.133558	-0.000907362
31	11	NDF_GLP1R	0.133081	-0.00127933
31	12	NDF_GLP1R	0.13244	-0.0018154
31	13	NDF_GLP1R	0.132346	-0.00180459
31	14	NDF_GLP1R	0.132544	-0.00150224
31	15	NDF_GLP1R	0.132669	-0.00127241
31	16	NDF_GLP1R	0.132912	-0.000924996
31	17	NDF_GLP1R	0.133001	-0.000730659
31	18	NDF_GLP1R	0.133045	-0.000582485
31	19	NDF_GLP1R	0.132803	-0.000719371
31	20	NDF_GLP1R	0.132723	-0.000695249
31	21	NDF_GLP1R	0.133778	0.000464758
31	22	NDF_GLP1R	0.135083	0.0018747
31	23	NDF_GLP1R	0.137584	0.00448018
31	24	NDF_GLP1R	0.142174	0.00917485
31	25	NDF_GLP1R	0.151083	0.0181893
31	26	NDF_GLP1R	0.169248	0.0364584
31	27	NDF_GLP1R	0.204675	0.0719904
31	28	NDF_GLP1R	0.27267	0.14009
31	29	NDF_GLP1R	0.398151	0.265676
31	30	NDF_GLP1R	0.6246	0.49223
31	31	NDF_GLP1R	0.996891	0.864625
31	32	NDF_GLP1R	1.5212	1.38904
31	33	NDF_GLP1R	2.11024	1.97818
31	34	NDF_GLP1R	2.61663	2.48468
31	35	NDF_GLP1R	2.95581	2.82396
31	36	NDF_GLP1R	3.1629	3.03115
31	37	NDF_GLP1R	3.2845	3.15286
31	38	NDF_GLP1R	3.35222	3.22069
31	39	NDF_GLP1R	3.39371	3.26228
31	40	NDF_GLP1R	3.4126	3.28128
32	1	NDF_GLP1R	0.140127	0.00801154
32	2	NDF_GLP1R	0.139415	0.00687224
32	3	NDF_GLP1R	0.138058	0.00508742
32	4	NDF_GLP1R	0.137335	0.00393691
32	5	NDF_GLP1R	0.136797	0.00297209
32	6	NDF_GLP1R	0.134928	0.000674936
32	7	NDF_GLP1R	0.134502	-0.000178448
32	8	NDF_GLP1R	0.134454	-0.000653552
32	9	NDF_GLP1R	0.133354	-0.00218081
32	10	NDF_GLP1R	0.133256	-0.00270636
32	11	NDF_GLP1R	0.133542	-0.00284845
32	12	NDF_GLP1R	0.133412	-0.00340597
32	13	NDF_GLP1R	0.133353	-0.0038923
32	14	NDF_GLP1R	0.133626	-0.00404659
32	15	NDF_GLP1R	0.135419	-0.00268096
32	16	NDF_GLP1R	0.138911	0.00038313
32	17	NDF_GLP1R	0.13968	0.000724476
32	18	NDF_GLP1R	0.13997	0.000587405
32	19	NDF_GLP1R	0.139917	0.000106713
32	20	NDF_GLP1R	0.14024	2.72297e-06
32	21	NDF_GLP1R	0.140656	-9.10373e-06
32	22	NDF_GLP1R	0.14144	0.000347486
32	23	NDF_GLP1R	0.143857	0.0023372
32	24	NDF_GLP1R	0.14739	0.00544204
32	25	NDF_GLP1R	0.153503	0.0111277
32	26	NDF_GLP1R	0.167236	0.0244336
32	27	NDF_GLP1R	0.193694	0.0504638
32	28	NDF_GLP1R	0.244878	0.101221
32	29	NDF_GLP1R	0.341278	0.197193
32	30	NDF_GLP1R	0.518016	0.373504
32	31	NDF_GLP1R	0.820045	0.675105
32	32	NDF_GLP1R	1.2777	1.13234
32	33	NDF_GLP1R	1.85146	1.70566
32	34	NDF_GLP1R	2.4117	2.26548
32	35	NDF_GLP1R	2.83387	2.68722
32	36	NDF_GLP1R	3.09955	2.95247
32	37	NDF_GLP1R	3.25293	3.10542
32	38	NDF_GLP1R	3.33606	3.18813
32	39	NDF_GLP1R	3.38715	3.23879
32	40	NDF_GLP1R	3.41264	3.26386
33	1	NDF_GLP1R	0.137383	0.00135688
33	2	NDF_GLP1R	0.137305	0.00148081
33	3	NDF_GLP1R	0.13698	0.00135807
33	4	NDF_GLP1R	0.136859	0.00143893
33	5	NDF_GLP1R	0.137334	0.00211557
33	6	NDF_GLP1R	0.135836	0.000819872
33	7	NDF_GLP1R	0.13518	0.000365907
33	8	NDF_GLP1R	0.134241	-0.000371432
33	9	NDF_GLP1R	0.133281	-0.00112944
33	10	NDF_GLP1R	0.133031	-0.00117692
33	11	NDF_GLP1R	0.132763	-0.00124351
33	12	NDF_GLP1R	0.131678	-0.00212608
33	13	NDF_GLP1R	0.131532	-0.00207029
33	14	NDF_GLP1R	0.132409	-0.000990981
33	15	NDF_GLP1R	0.132619	-0.000578651
33	16	NDF_GLP1R	0.131715	-0.00128127
33	17	NDF_GLP1R	0.131372	-0.00142233
33	18	NDF_GLP1R	0.132227	-0.000365119
33	19	NDF_GLP1R	0.132863	0.000472609
33	20	NDF_GLP1R	0.134126	0.0019376
33	21	NDF_GLP1R	0.136234	0.00424745
33	22	NDF_GLP1R	0.140586	0.00880188
33	23	NDF_GLP1R	0.149147	0.0175654
33	24	NDF_GLP1R	0.166199	0.0348188
33	25	NDF_GLP1R	0.198634	0.0674554
33	26	NDF_GLP1R	0.262661	0.131685
33	27	NDF_GLP1R	0.382329	0.251555
33	28	NDF_GLP1R	0.598138	0.467566
33	29	NDF_GLP1R	0.953228	0.822858
33	30	NDF_GLP1R	1.46512	1.33496
33	31	NDF_GLP1R	2.05561	1.92565
33	32	NDF_GLP1R	2.5806	2.45083
33	33	NDF_GLP1R	2.94506	2.81549
33	34	NDF_GLP1R	3.16348	3.03412
33	35	NDF_GLP1R	3.2935	3.16434
33	36	NDF_GLP1R	3.36349	3.23454
33	37	NDF_GLP1R	3.4046	3.27585
33	38	NDF_GLP1R	3.4345	3.30594
33	39	NDF_GLP1R	3.44754	3.31919
33	40	NDF_GLP1R	3.45256	3.32441
34	1	NDF_GLP1R	0.119849	0.00255911
34	2	NDF_GLP1R	0.119736	0.00253043
34	3	NDF_GLP1R	0.118361	0.00123912
34	4	NDF_GLP1R	0.11858	0.00154221
34	5	NDF_GLP1R	0.118778	0.00182464
34	6	NDF_GLP1R	0.118392	0.00152267
34	7	NDF_GLP1R	0.117068	0.000282243
34	8	NDF_GLP1R	0.116047	-0.000654613
34	9	NDF_GLP1R	0.11552	-0.00109795
34	10	NDF_GLP1R	0.11529	-0.00124372
34	11	NDF_GLP1R	0.115082	-0.00136769
34	12	NDF_GLP1R	0.115006	-0.0013594
34	13	NDF_GLP1R	0.11504	-0.0012421
34	14	NDF_GLP1R	0.114783	-0.00141433
34	15	NDF_GLP1R	0.114732	-0.00138155
34	16	NDF_GLP1R	0.115015	-0.00101429
34	17	NDF_GLP1R	0.115318	-0.000627436
34	18	NDF_GLP1R	0.11501	-0.000851883
34	19	NDF_GLP1R	0.115155	-0.00062288
34	20	NDF_GLP1R	0.116224	0.000530106
34	21	NDF_GLP1R	0.117296	0.00168621
34	22	NDF_GLP1R	0.119776	0.00425065
34	23	NDF_GLP1R	0.124686	0.00924422
34	24	NDF_GLP1R	0.134951	0.0195932
34	25	NDF_GLP1R	0.154641	0.0393679
34	26	NDF_GLP1R	0.19313	0.0779402
34	27	NDF_GLP1R	0.267904	0.152799
34	28	NDF_GLP1R	0.404927	0.289906
34	29	NDF_GLP1R	0.643977	0.52904
34	30	NDF_GLP1R	1.02502	0.910169
34	31	NDF_GLP1R	1.53124	1.41647
34	32	NDF_GLP1R	2.06378	1.94909
34	33	NDF_GLP1R	2.49875	2.38415
34	34	NDF_GLP1R	2.78174	2.66722
34	35	NDF_GLP1R	2.96517	2.85074
34	36	NDF_GLP1R	3.08851	2.97416
34	37	NDF_GLP1R	3.1585	3.04424
34	38	NDF_GLP1R	3.18958	3.0754
34	39	NDF_GLP1R	3.22057	3.10647
34	40	NDF_GLP1R	3.23656	3.12255
35	1	NDF_GLP1R	0.122665	0.00235856
35	2	NDF_GLP1R	0.122293	0.00220627
35	3	NDF_GLP1R	0.121544	0.00167691
35	4	NDF_GLP1R	0.121059	0.00141129
35	5	NDF_GLP1R	0.120626	0.00119804
35	6	NDF_GLP1R	0.119749	0.0005399
35	7	NDF_GLP1R	0.119514	0.000524385
35	8	NDF_GLP1R	0.118556	-0.000214647
35	9	NDF_GLP1R	0.11739	-0.00116052
35	10	NDF_GLP1R	0.117079	-0.00125203
35	11	NDF_GLP1R	0.117055	-0.00105701
35	12	NDF_GLP1R	0.116676	-0.00121622
35	13	NDF_GLP1R	0.116339	-0.00133392
35	14	NDF_GLP1R	0.116162	-0.00129144
35	15	NDF_GLP1R	0.116144	-0.00108998
35	16	NDF_GLP1R	0.11635	-0.000665062
35	17	NDF_GLP1R	0.116288	-0.000507648
35	18	NDF_GLP1R	0.115878	-0.000698386
35	19	NDF_GLP1R	0.116045	-0.00031171
35	20	NDF_GLP1R	0.116903	0.00076515
35	21	NDF_GLP1R	0.117382	0.00146369
35	22	NDF_GLP1R	0.118918	0.0032192
35	23	NDF_GLP1R	0.122866	0.00738667
35	24	NDF_GLP1R	0.130737	0.0154768
35	25	NDF_GLP1R	0.146463	0.031422
35	26	NDF_GLP1R	0.17646	0.0616386
35	27	NDF_GLP1R	0.233031	0.118429
35	28	NDF_GLP1R	0.340643	0.22626
35	29	NDF_GLP1R	0.535318	0.421155
35	30	NDF_GLP1R	0.864256	0.750313
35	31	NDF_GLP1R	1.35322	1.2395
35	32	NDF_GLP1R	1.9444	1.83089
35	33	NDF_GLP1R	2.49423	2.38094
35	34	NDF_GLP1R	2.89001	2.77694
35	35	NDF_GLP1R	3.13657	3.02372
35	36	NDF_GLP1R	3.28005	3.16743
35	37	NDF_GLP1R	3.35875	3.24634
35	38	NDF_GLP1R	3.40139	3.2892
35	39	NDF_GLP1R	3.44038	3.32841
35	40	NDF_GLP1R	3.45401	3.34226
36	1	NDF_GLP1R	0.114159	-0.000249284
36	2	NDF_GLP1R	0.113961	7.62097e-05
36	3	NDF_GLP1R	0.114122	0.000759845
36	4	NDF_GLP1R	0.113908	0.00106918
36	5	NDF_GLP1R	0.113793	0.0014779
36	6	NDF_GLP1R	0.112638	0.000846555
36	7	NDF_GLP1R	0.111295	2.6797e-05
36	8	NDF_GLP1R	0.110323	-0.000421557
36	9	NDF_GLP1R	0.109739	-0.000481936
36	10	NDF_GLP1R	0.108969	-0.000728648
36	11	NDF_GLP1R	0.108432	-0.000742513
36	12	NDF_GLP1R	0.108466	-0.000185322
36	13	NDF_GLP1R	0.108308	0.000180077
36	14	NDF_GLP1R	0.107019	-0.000584971
36	15	NDF_GLP1R	0.105698	-0.00138318
36	16	NDF_GLP1R	0.105285	-0.00127279
36	17	NDF_GLP1R	0.105496	-0.000538204
36	18	NDF_GLP1R	0.105049	-0.000461992
36	19	NDF_GLP1R	0.103816	-0.00117152
36	20	NDF_GLP1R	0.103066	-0.00139852
36	21	NDF_GLP1R	0.103046	-0.000894446
36	22	NDF_GLP1R	0.103806	0.000388424
36	23	NDF_GLP1R	0.104229	0.00133496
36	24	NDF_GLP1R	0.106552	0.00418187
36	25	NDF_GLP1R	0.11042	0.00857252
36	26	NDF_GLP1R	0.118623	0.0172993
36	27	NDF_GLP1R	0.135068	0.0342673
36	28	NDF_GLP1R	0.167192	0.0669146
36	29	NDF_GLP1R	0.229421	0.129667
36	30	NDF_GLP1R	0.345292	0.246062
36	31	NDF_GLP1R	0.550755	0.452048
36	32	NDF_GLP1R	0.882259	0.784076
36	33	NDF_GLP1R	1.33624	1.23858
36	34	NDF_GLP1R	1.83897	1.74183
36	35	NDF_GLP1R	2.25997	2.16336
36	36	NDF_GLP1R	2.54887	2.45278
36	37	NDF_GLP1R	2.72316	2.62759
36	38	NDF_GLP1R	2.82736	2.73232
36	39	NDF_GLP1R	2.88618	2.79166
36	40	NDF_GLP1R	2.91412	2.82012
37	1	NDF_GLP1R	0.133978	0.00224659
37	2	NDF_GLP1R	0.133732	0.00196836
37	3	NDF_GLP1R	0.133381	0.00158517
37	4	NDF_GLP1R	0.133232	0.0014044
37	5	NDF_GLP1R	0.132845	0.000985192
37	6	NDF_GLP1R	0.132321	0.000429654
37	7	NDF_GLP1R	0.132135	0.000211955
37	8	NDF_GLP1R	0.131269	-0.000686324
37	9	NDF_GLP1R	0.130686	-0.00130148
37	10	NDF_GLP1R	0.130723	-0.00129639
37	11	NDF_GLP1R	0.131169	-0.000882015
37	12	NDF_GLP1R	0.131247	-0.000835576
37	13	NDF_GLP1R	0.131417	-0.000697599
37	14	NDF_GLP1R	0.13154	-0.000606456
37	15	NDF_GLP1R	0.131656	-0.000522153
37	16	NDF_GLP1R	0.131699	-0.00051103
37	17	NDF_GLP1R	0.131714	-0.000528159
37	18	NDF_GLP1R	0.131896	-0.000378395
37	19	NDF_GLP1R	0.132314	8.04362e-06
37	20	NDF_GLP1R	0.132048	-0.000290315
37	21	NDF_GLP1R	0.132875	0.000505071
37	22	NDF_GLP1R	0.135808	0.00340641
37	23	NDF_GLP1R	0.140827	0.00839349
37	24	NDF_GLP1R	0.150369	0.0179031
37	25	NDF_GLP1R	0.167651	0.035153
37	26	NDF_GLP1R	0.202012	0.0694825
37	27	NDF_GLP1R	0.268741	0.136179
37	28	NDF_GLP1R	0.393309	0.260716
37	29	NDF_GLP1R	0.615581	0.482956
37	30	NDF_GLP1R	0.980527	0.847869
37	31	NDF_GLP1R	1.50132	1.36863
37	32	NDF_GLP1R	2.09273	1.96001
37	33	NDF_GLP1R	2.6141	2.48135
37	34	NDF_GLP1R	2.97477	2.84199
37	35	NDF_GLP1R	3.19125	3.05844
37	36	NDF_GLP1R	3.31992	3.18707
37	37	NDF_GLP1R	3.38691	3.25403
37	38	NDF_GLP1R	3.4341	3.30119
37	39	NDF_GLP1R	3.47323	3.34028
37	40	NDF_GLP1R	3.47261	3.33964
38	1	NDF_GLP1R	0.139792	0.00297617
38	2	NDF_GLP1R	0.139601	0.00289087
38	3	NDF_GLP1R	0.138854	0.00225031
38	4	NDF_GLP1R	0.139215	0.00271706
38	5	NDF_GLP1R	0.138424	0.00203261
38	6	NDF_GLP1R	0.137448	0.00116318
38	7	NDF_GLP1R	0.136294	0.000115147
38	8	NDF_GLP1R	0.135062	-0.00101049
38	9	NDF_GLP1R	0.134611	-0.00135587
38	10	NDF_GLP1R	0.134377	-0.00148352
38	11	NDF_GLP1R	0.134055	-0.00169949
38	12	NDF_GLP1R	0.133654	-0.00199384
38	13	NDF_GLP1R	0.133735	-0.00180707
38	14	NDF_GLP1R	0.133985	-0.001451
38	15	NDF_GLP1R	0.133951	-0.00137889
38	16	NDF_GLP1R	0.133954	-0.00126928
38	17	NDF_GLP1R	0.134163	-0.000954563
38	18	NDF_GLP1R	0.134342	-0.000669034
38	19	NDF_GLP1R	0.134574	-0.000330532
38	20	NDF_GLP1R	0.134827	2.80716e-05
38	21	NDF_GLP1R	0.134918	0.000225192
38	22	NDF_GLP1R	0.13641	0.00182341
38	23	NDF_GLP1R	0.139529	0.00504859
38	24	NDF_GLP1R	0.145969	0.0115949
38	25	NDF_GLP1R	0.158136	0.0238686
38	26	NDF_GLP1R	0.181656	0.0474949
38	27	NDF_GLP1R	0.227633	0.093578
38	28	NDF_GLP1R	0.315635	0.181686
38	29	NDF_GLP1R	0.477689	0.343846
38	30	NDF_GLP1R	0.759259	0.625522
38	31	NDF_GLP1R	1.19429	1.06066
38	32	NDF_GLP1R	1.7616	1.62807
38	33	NDF_GLP1R	2.32645	2.19303
38	34	NDF_GLP1R	2.77705	2.64374
38	35	NDF_GLP1R	3.06826	2.93505
38	36	NDF_GLP1R	3.24321	3.11011
38	37	NDF_GLP1R	3.34176	3.20876
38	38	NDF_GLP1R	3.40245	3.26957
38	39	NDF_GLP1R	3.42607	3.29329
38	40	NDF_GLP1R	3.43575	3.30307
39	1	NDF_GLP1R	0.134644	0.00206473
39	2	NDF_GLP1R	0.134807	0.00241351
39	3	NDF_GLP1R	0.134301	0.00209241
39	4	NDF_GLP1R	0.133752	0.00172832
39	5	NDF_GLP1R	0.133404	0.00156569
39	6	NDF_GLP1R	0.132653	0.00099961
39	7	NDF_GLP1R	0.132207	0.000738217
39	8	NDF_GLP1R	0.130823	-0.000460177
39	9	NDF_GLP1R	0.130647	-0.000451233
39	10	NDF_GLP1R	0.130249	-0.000663766
39	11	NDF_GLP1R	0.129138	-0.00159026
39	12	NDF_GLP1R	0.128625	-0.00191762
39	13	NDF_GLP1R	0.128127	-0.00223063
39	14	NDF_GLP1R	0.128098	-0.00207531
39	15	NDF_GLP1R	0.128359	-0.00162835
39	16	NDF_GLP1R	0.128444	-0.00135896
39	17	NDF_GLP1R	0.128089	-0.00152843
39	18	NDF_GLP1R	0.127856	-0.00157674
39	19	NDF_GLP1R	0.128828	-0.000419377
39	20	NDF_GLP1R	0.129681	0.000618566
39	21	NDF_GLP1R	0.131471	0.00259403
39	22	NDF_GLP1R	0.134256	0.00556401
39	23	NDF_GLP1R	0.13926	0.0107528
39	24	NDF_GLP1R	0.150508	0.0221858
39	25	NDF_GLP1R	0.173141	0.0450039
39	26	NDF_GLP1R	0.216263	0.0883114
39	27	NDF_GLP1R	0.297114	0.169347
39	28	NDF_GLP1R	0.447544	0.319962
39	29	NDF_GLP1R	0.713486	0.586089
39	30	NDF_GLP1R	1.14039	1.01318
39	31	NDF_GLP1R	1.70333	1.5763
39	32	NDF_GLP1R	2.29216	2.16532
39	33	NDF_GLP1R	2.76927	2.64261
39	34	NDF_GLP1R	3.08747	2.961
39	35	NDF_GLP1R	3.27072	3.14443
39	36	NDF_GLP1R	3.36644	3.24034
39	37	NDF_GLP1R	3.42677	3.30086
39	38	NDF_GLP1R	3.45633	3.3306
39	39	NDF_GLP1R	3.47981	3.35427
39	40	NDF_GLP1R	3.49618	3.37082
40	1	NDF_GLP1R	0.145524	0.00626804
40	2	NDF_GLP1R	0.145181	0.00608333
40	3	NDF_GLP1R	0.143334	0.00439395
40	4	NDF_GLP1R	0.141777	0.00299405
40	5	NDF_GLP1R	0.140768	0.00214269
40	6	NDF_GLP1R	0.1386	0.000132429
40	7	NDF_GLP1R	0.136992	-0.0013179
40	8	NDF_GLP1R	0.136966	-0.00118688
40	9	NDF_GLP1R	0.136271	-0.00172424
40	10	NDF_GLP1R	0.135647	-0.00219072
40	11	NDF_GLP1R	0.135579	-0.00210087
40	12	NDF_GLP1R	0.135794	-0.00172833
40	13	NDF_GLP1R	0.135869	-0.00149592
40	14	NDF_GLP1R	0.136161	-0.00104582
40	15	NDF_GLP1R	0.135516	-0.0015331
40	16	NDF_GLP1R	0.135017	-0.00187466
40	17	NDF_GLP1R	0.135116	-0.00161781
40	18	NDF_GLP1R	0.135902	-0.000674882
40	19	NDF_GLP1R	0.136606	0.000186998
40	20	NDF_GLP1R	0.136915	0.000653595
40	21	NDF_GLP1R	0.138393	0.00228876
40	22	NDF_GLP1R	0.141645	0.00569866
40	23	NDF_GLP1R	0.147855	0.0120659
40	24	NDF_GLP1R	0.160371	0.0247394
40	25	NDF_GLP1R	0.184168	0.0486947
40	26	NDF_GLP1R	0.231081	0.0957646
40	27	NDF_GLP1R	0.319775	0.184617
40	28	NDF_GLP1R	0.483588	0.348587
40	29	NDF_GLP1R	0.769575	0.634731
40	30	NDF_GLP1R	1.21709	1.0824
40	31	NDF_GLP1R	1.7961	1.66157
40	32	NDF_GLP1R	2.38594	2.25157
40	33	NDF_GLP1R	2.84625	2.71203
40	34	NDF_GLP1R	3.13947	3.00541
40	35	NDF_GLP1R	3.30428	3.17038
40	36	NDF_GLP1R	3.3962	3.26246
40	37	NDF_GLP1R	3.45576	3.32218
40	38	NDF_GLP1R	3.49125	3.35783
40	39	NDF_GLP1R	3.51292	3.37966
40	40	NDF_GLP1R	3.52289	3.38978
41	1	NDF_GLP1R	0.124056	0.00251751
41	2	NDF_GLP1R	0.123633	0.00237484
41	3	NDF_GLP1R	0.122578	0.00159912
41	4	NDF_GLP1R	0.121923	0.00122474
41	5	NDF_GLP1R	0.122058	0.00163904
41	6	NDF_GLP1R	0.121402	0.0012627
41	7	NDF_GLP1R	0.11965	-0.000209122
41	8	NDF_GLP1R	0.119217	-0.000362699
41	9	NDF_GLP1R	0.118981	-0.000318523
41	10	NDF_GLP1R	0.118249	-0.000770951
41	11	NDF_GLP1R	0.116645	-0.00209492
41	12	NDF_GLP1R	0.116269	-0.00219188
41	13	NDF_GLP1R	0.116726	-0.00145479
41	14	NDF_GLP1R	0.117143	-0.000758256
41	15	NDF_GLP1R	0.116882	-0.000739464
41	16	NDF_GLP1R	0.116229	-0.00111221
41	17	NDF_GLP1R	0.116116	-0.000945745
41	18	NDF_GLP1R	0.116306	-0.000475634
41	19	NDF_GLP1R	0.116675	0.000172583
41	20	NDF_GLP1R	0.117126	0.000903933
41	21	NDF_GLP1R	0.117331	0.00138857
41	22	NDF_GLP1R	0.118906	0.00324351
41	23	NDF_GLP1R	0.122584	0.00720069
41	24	NDF_GLP1R	0.129506	0.014403
41	25	NDF_GLP1R	0.142288	0.027465
41	26	NDF_GLP1R	0.168849	0.0543055
41	27	NDF_GLP1R	0.220234	0.10597
41	28	NDF_GLP1R	0.31729	0.203306
41	29	NDF_GLP1R	0.494427	0.380722
41	30	NDF_GLP1R	0.797763	0.684338
41	31	NDF_GLP1R	1.25641	1.14327
41	32	NDF_GLP1R	1.82603	1.71317
41	33	NDF_GLP1R	2.37557	2.26298
41	34	NDF_GLP1R	2.79769	2.68538
41	35	NDF_GLP1R	3.06659	2.95457
41	36	NDF_GLP1R	3.21432	3.10258
41	37	NDF_GLP1R	3.29592	3.18445
41	38	NDF_GLP1R	3.35534	3.24416
41	39	NDF_GLP1R	3.38733	3.27642
41	40	NDF_GLP1R	3.405	3.29437
42	1	NDF_GLP1R	0.13509	0.00259127
42	2	NDF_GLP1R	0.135033	0.00278626
42	3	NDF_GLP1R	0.134052	0.0020558
42	4	NDF_GLP1R	0.133227	0.00148305
42	5	NDF_GLP1R	0.133063	0.00156971
42	6	NDF_GLP1R	0.132344	0.00110262
42	7	NDF_GLP1R	0.131736	0.000745266
42	8	NDF_GLP1R	0.130946	0.000207373
42	9	NDF_GLP1R	0.129476	-0.00101179
42	10	NDF_GLP1R	0.128175	-0.00206104
42	11	NDF_GLP1R	0.127335	-0.00264964
42	12	NDF_GLP1R	0.127182	-0.00255102
42	13	NDF_GLP1R	0.127574	-0.00190805
42	14	NDF_GLP1R	0.127776	-0.00145428
42	15	NDF_GLP1R	0.127895	-0.00108391
42	16	NDF_GLP1R	0.128222	-0.000506201
42	17	NDF_GLP1R	0.127996	-0.000480338
42	18	NDF_GLP1R	0.128152	-7.36164e-05
42	19	NDF_GLP1R	0.128935	0.000960876
42	20	NDF_GLP1R	0.12969	0.00196725
42	21	NDF_GLP1R	0.131159	0.00368794
42	22	NDF_GLP1R	0.135009	0.00778887
42	23	NDF_GLP1R	0.142143	0.0151743
42	24	NDF_GLP1R	0.156666	0.029949
42	25	NDF_GLP1R	0.184552	0.0580861
42	26	NDF_GLP1R	0.238336	0.112122
42	27	NDF_GLP1R	0.340133	0.21417
42	28	NDF_GLP1R	0.524341	0.398629
42	29	NDF_GLP1R	0.84053	0.71507
42	30	NDF_GLP1R	1.317	1.19179
42	31	NDF_GLP1R	1.89959	1.77463
42	32	NDF_GLP1R	2.44924	2.32453
42	33	NDF_GLP1R	2.8481	2.72364
42	34	NDF_GLP1R	3.09973	2.97553
42	35	NDF_GLP1R	3.24528	3.12133
42	36	NDF_GLP1R	3.32303	3.19933
42	37	NDF_GLP1R	3.36627	3.24283
42	38	NDF_GLP1R	3.39807	3.27487
42	39	NDF_GLP1R	3.42266	3.29971
42	40	NDF_GLP1R	3.42179	3.29909
43	1	NDF_GLP1R	0.121471	0.0127709
43	2	NDF_GLP1R	0.120785	0.0119673
43	3	NDF_GLP1R	0.119383	0.0104474
43	4	NDF_GLP1R	0.117987	0.00893313
43	5	NDF_GLP1R	0.115761	0.00658967
43	6	NDF_GLP1R	0.113971	0.0046815
43	7	NDF_GLP1R	0.112743	0.00333499
43	8	NDF_GLP1R	0.111548	0.00202214
43	9	NDF_GLP1R	0.110938	0.00129462
43	10	NDF_GLP1R	0.11034	0.000577715
43	11	NDF_GLP1R	0.109651	-0.000228966
43	12	NDF_GLP1R	0.10886	-0.00113793
43	13	NDF_GLP1R	0.108603	-0.00151307
43	14	NDF_GLP1R	0.108359	-0.00187442
43	15	NDF_GLP1R	0.108247	-0.00210483
43	16	NDF_GLP1R	0.107755	-0.00271454
43	17	NDF_GLP1R	0.107655	-0.00293331
43	18	NDF_GLP1R	0.107506	-0.00320006
43	19	NDF_GLP1R	0.106721	-0.00410287
43	20	NDF_GLP1R	0.1062	-0.00474222
43	21	NDF_GLP1R	0.106046	-0.00501349
43	22	NDF_GLP1R	0.105752	-0.00542616
43	23	NDF_GLP1R	0.105531	-0.00576478
43	24	NDF_GLP1R	0.105376	-0.00603771
43	25	NDF_GLP1R	0.104963	-0.00656937
43	26	NDF_GLP1R	0.104618	-0.00703169
43	27	NDF_GLP1R	0.104761	-0.0070072
43	28	NDF_GLP1R	0.10565	-0.00623593
43	29	NDF_GLP1R	0.106531	-0.0054729
43	30	NDF_GLP1R	0.107374	-0.0047484
43	31	NDF_GLP1R	0.108949	-0.00329118
43	32	NDF_GLP1R	0.110922	-0.00143601
43	33	NDF_GLP1R	0.113469	0.000992862
43	34	NDF_GLP1R	0.115236	0.00264171
43	35	NDF_GLP1R	0.117048	0.00433593
43	36	NDF_GLP1R	0.119015	0.00618505
43	37	NDF_GLP1R	0.121383	0.00843535
43	38	NDF_GLP1R	0.124209	0.0111429
43	39	NDF_GLP1R	0.130156	0.016972
43	40	NDF_GLP1R	0.138573	0.0252713
44	1	NDF_GLP1R	0.12557	0.00427673
44	2	NDF_GLP1R	0.125124	0.00435563
44	3	NDF_GLP1R	0.123593	0.00334935
44	4	NDF_GLP1R	0.122794	0.00307554
44	5	NDF_GLP1R	0.12188	0.00268589
44	6	NDF_GLP1R	0.120619	0.00195005
44	7	NDF_GLP1R	0.119033	0.000888788
44	8	NDF_GLP1R	0.117193	-0.00042557
44	9	NDF_GLP1R	0.115427	-0.00166749
44	10	NDF_GLP1R	0.114233	-0.00233638
44	11	NDF_GLP1R	0.113045	-0.00299886
44	12	NDF_GLP1R	0.112507	-0.00301277
44	13	NDF_GLP1R	0.111979	-0.00301552
44	14	NDF_GLP1R	0.111792	-0.00267748
44	15	NDF_GLP1R	0.111857	-0.00208771
44	16	NDF_GLP1R	0.111733	-0.00168696
44	17	NDF_GLP1R	0.111437	-0.00145798
44	18	NDF_GLP1R	0.111247	-0.00112298
44	19	NDF_GLP1R	0.111409	-0.000436473
44	20	NDF_GLP1R	0.111688	0.000367913
44	21	NDF_GLP1R	0.112204	0.00140882
44	22	NDF_GLP1R	0.113309	0.00303891
44	23	NDF_GLP1R	0.115906	0.00616093
44	24	NDF_GLP1R	0.121511	0.0122907
44	25	NDF_GLP1R	0.13207	0.0233744
44	26	NDF_GLP1R	0.153167	0.0449963
44	27	NDF_GLP1R	0.194734	0.0870882
44	28	NDF_GLP1R	0.273841	0.16672
44	29	NDF_GLP1R	0.421058	0.314462
44	30	NDF_GLP1R	0.67893	0.572859
44	31	NDF_GLP1R	1.08979	0.984244
44	32	NDF_GLP1R	1.63755	1.53253
44	33	NDF_GLP1R	2.20522	2.10072
44	34	NDF_GLP1R	2.66546	2.56149
44	35	NDF_GLP1R	2.96247	2.85902
44	36	NDF_GLP1R	3.12884	3.02592
44	37	NDF_GLP1R	3.23234	3.12994
44	38	NDF_GLP1R	3.29387	3.192
44	39	NDF_GLP1R	3.32291	3.22156
44	40	NDF_GLP1R	3.33709	3.23627
45	1	NDF_GLP1R	0.104573	0.00752926
45	2	NDF_GLP1R	0.104316	0.00738958
45	3	NDF_GLP1R	0.103669	0.00685961
45	4	NDF_GLP1R	0.102922	0.00623001
45	5	NDF_GLP1R	0.102174	0.00559887
45	6	NDF_GLP1R	0.101304	0.00484668
45	7	NDF_GLP1R	0.0999368	0.00359661
45	8	NDF_GLP1R	0.0983258	0.00210297
45	9	NDF_GLP1R	0.096627	0.000521443
45	10	NDF_GLP1R	0.0951052	-0.00088316
45	11	NDF_GLP1R	0.0941692	-0.0017019
45	12	NDF_GLP1R	0.0936646	-0.00208922
45	13	NDF_GLP1R	0.0935145	-0.00212203
45	14	NDF_GLP1R	0.0935262	-0.00199302
45	15	NDF_GLP1R	0.0931416	-0.00226033
45	16	NDF_GLP1R	0.0926788	-0.00260588
45	17	NDF_GLP1R	0.092466	-0.00270136
45	18	NDF_GLP1R	0.0921828	-0.00286732
45	19	NDF_GLP1R	0.0918116	-0.00312124
45	20	NDF_GLP1R	0.0915473	-0.00326825
45	21	NDF_GLP1R	0.0913609	-0.00333745
45	22	NDF_GLP1R	0.0913498	-0.00323126
45	23	NDF_GLP1R	0.0913853	-0.00307846
45	24	NDF_GLP1R	0.0910583	-0.00328817
45	25	NDF_GLP1R	0.0904283	-0.00380089
45	26	NDF_GLP1R	0.0901357	-0.00397624
45	27	NDF_GLP1R	0.0901647	-0.00382996
45	28	NDF_GLP1R	0.0903762	-0.00350121
45	29	NDF_GLP1R	0.0903945	-0.00336557
45	30	NDF_GLP1R	0.090504	-0.00313881
45	31	NDF_GLP1R	0.0914217	-0.00210384
45	32	NDF_GLP1R	0.0925236	-0.000884726
45	33	NDF_GLP1R	0.09387	0.000578959
45	34	NDF_GLP1R	0.0956382	0.00246447
45	35	NDF_GLP1R	0.0975102	0.0044538
45	36	NDF_GLP1R	0.0986112	0.00567201
45	37	NDF_GLP1R	0.0989983	0.00617643
45	38	NDF_GLP1R	0.0994082	0.00670354
45	39	NDF_GLP1R	0.0999322	0.00734489
45	40	NDF_GLP1R	0.0998451	0.00737503
46	1	NDF_GLP1R	0.112785	0.00335085
46	2	NDF_GLP1R	0.112547	0.00340057
46	3	NDF_GLP1R	0.111564	0.00270595
46	4	NDF_GLP1R	0.11081	0.00224008
46	5	NDF_GLP1R	0.109247	0.000965787
46	6	NDF_GLP1R	0.108945	0.000951768
46	7	NDF_GLP1R	0.10837	0.000664655
46	8	NDF_GLP1R	0.107302	-0.000115285
46	9	NDF_GLP1R	0.106343	-0.000786043
46	10	NDF_GLP1R	0.105758	-0.00108321
46	11	NDF_GLP1R	0.105157	-0.00139558
46	12	NDF_GLP1R	0.104708	-0.00155719
46	13	NDF_GLP1R	0.10453	-0.00144707
46	14	NDF_GLP1R	0.104042	-0.00164639
46	15	NDF_GLP1R	0.103869	-0.00153125
46	16	NDF_GLP1R	0.10414	-0.000972297
46	17	NDF_GLP1R	0.103953	-0.000871704
46	18	NDF_GLP1R	0.103412	-0.00112422
46	19	NDF_GLP1R	0.10309	-0.00115821
46	20	NDF_GLP1R	0.103089	-0.000871279
46	21	NDF_GLP1R	0.102923	-0.000749288
46	22	NDF_GLP1R	0.103071	-0.000313024
46	23	NDF_GLP1R	0.104016	0.000920474
46	24	NDF_GLP1R	0.10522	0.00241302
46	25	NDF_GLP1R	0.10728	0.00476031
46	26	NDF_GLP1R	0.111859	0.00962784
46	27	NDF_GLP1R	0.120717	0.0187743
46	28	NDF_GLP1R	0.138481	0.0368257
46	29	NDF_GLP1R	0.17325	0.0718831
46	30	NDF_GLP1R	0.239479	0.1384
46	31	NDF_GLP1R	0.362091	0.2613
46	32	NDF_GLP1R	0.580466	0.479964
46	33	NDF_GLP1R	0.936842	0.836627
46	34	NDF_GLP1R	1.43487	1.33495
46	35	NDF_GLP1R	1.98112	1.88148
46	36	NDF_GLP1R	2.44533	2.34598
46	37	NDF_GLP1R	2.76259	2.66353
46	38	NDF_GLP1R	2.94981	2.85104
46	39	NDF_GLP1R	3.06679	2.9683
46	40	NDF_GLP1R	3.12693	3.02873
47	1	NDF_GLP1R	0.12948	0.00270463
47	2	NDF_GLP1R	0.129545	0.00309281
47	3	NDF_GLP1R	0.128675	0.00254743
47	4	NDF_GLP1R	0.127857	0.00205265
47	5	NDF_GLP1R	0.126707	0.00122714
47	6	NDF_GLP1R	0.1258	0.000643721
47	7	NDF_GLP1R	0.124322	-0.000510587
47	8	NDF_GLP1R	0.124197	-0.0003119
47	9	NDF_GLP1R	0.123342	-0.00084293
47	10	NDF_GLP1R	0.122581	-0.00127965
47	11	NDF_GLP1R	0.121852	-0.00168468
47	12	NDF_GLP1R	0.121503	-0.0017102
47	13	NDF_GLP1R	0.121222	-0.00166695
47	14	NDF_GLP1R	0.121082	-0.00148332
47	15	NDF_GLP1R	0.12101	-0.00123148
47	16	NDF_GLP1R	0.120702	-0.00121586
47	17	NDF_GLP1R	0.120711	-0.000882753
47	18	NDF_GLP1R	0.121178	-9.26313e-05
47	19	NDF_GLP1R	0.121629	0.000682329
47	20	NDF_GLP1R	0.121424	0.000801071
47	21	NDF_GLP1R	0.121681	0.00138273
47	22	NDF_GLP1R	0.123551	0.00357587
47	23	NDF_GLP1R	0.127583	0.00793196
47	24	NDF_GLP1R	0.134866	0.0155387
47	25	NDF_GLP1R	0.14862	0.0296162
47	26	NDF_GLP1R	0.176177	0.0574971
47	27	NDF_GLP1R	0.229749	0.111393
47	28	NDF_GLP1R	0.331312	0.21328
47	29	NDF_GLP1R	0.516614	0.398906
47	30	NDF_GLP1R	0.829619	0.712235
47	31	NDF_GLP1R	1.30019	1.18313
47	32	NDF_GLP1R	1.86676	1.75002
47	33	NDF_GLP1R	2.38997	2.27356
47	34	NDF_GLP1R	2.7753	2.65921
47	35	NDF_GLP1R	3.01568	2.89992
47	36	NDF_GLP1R	3.15432	3.03888
47	37	NDF_GLP1R	3.24068	3.12556
47	38	NDF_GLP1R	3.29292	3.17813
47	39	NDF_GLP1R	3.31724	3.20277
47	40	NDF_GLP1R	3.32677	3.21263
48	1	NDF_GLP1R	0.11876	0.00075081
48	2	NDF_GLP1R	0.118633	0.00103857
48	3	NDF_GLP1R	0.11834	0.00116017
48	4	NDF_GLP1R	0.118586	0.00182024
48	5	NDF_GLP1R	0.117694	0.00134309
48	6	NDF_GLP1R	0.116679	0.000742457
48	7	NDF_GLP1R	0.115844	0.000321826
48	8	NDF_GLP1R	0.115001	-0.000106634
48	9	NDF_GLP1R	0.114089	-0.000604065
48	10	NDF_GLP1R	0.113191	-0.00108719
48	11	NDF_GLP1R	0.112515	-0.00134928
48	12	NDF_GLP1R	0.111691	-0.00175789
48	13	NDF_GLP1R	0.111408	-0.00162719
48	14	NDF_GLP1R	0.111572	-0.00104852
48	15	NDF_GLP1R	0.111027	-0.00117901
48	16	NDF_GLP1R	0.110056	-0.00173518
48	17	NDF_GLP1R	0.109809	-0.00156751
48	18	NDF_GLP1R	0.110633	-0.000328769
48	19	NDF_GLP1R	0.111632	0.00108434
48	20	NDF_GLP1R	0.112277	0.00214379
48	21	NDF_GLP1R	0.113494	0.00377533
48	22	NDF_GLP1R	0.117385	0.00808101
48	23	NDF_GLP1R	0.124763	0.0158737
48	24	NDF_GLP1R	0.138372	0.0298974
48	25	NDF_GLP1R	0.163997	0.0559366
48	26	NDF_GLP1R	0.2141	0.106454
48	27	NDF_GLP1R	0.310581	0.20335
48	28	NDF_GLP1R	0.484575	0.377758
48	29	NDF_GLP1R	0.781831	0.675428
48	30	NDF_GLP1R	1.22695	1.12096
48	31	NDF_GLP1R	1.76634	1.66077
48	32	NDF_GLP1R	2.28227	2.17711
48	33	NDF_GLP1R	2.67104	2.56629
48	34	NDF_GLP1R	2.90976	2.80543
48	35	NDF_GLP1R	3.04328	2.93936
48	36	NDF_GLP1R	3.11939	3.01589
48	37	NDF_GLP1R	3.16521	3.06213
48	38	NDF_GLP1R	3.19302	3.09034
48	39	NDF_GLP1R	3.21292	3.11066
48	40	NDF_GLP1R	3.22051	3.11866
49	1	NDF_GIPR	0.181381	-0.00558491
49	2	NDF_GIPR	0.183479	-0.00351232
49	3	NDF_GIPR	0.186534	-0.000481351
49	4	NDF_GIPR	0.187313	0.000272284
49	5	NDF_GIPR	0.188645	0.00157959
49	6	NDF_GIPR	0.188707	0.00161677
49	7	NDF_GIPR	0.186397	-0.000717544
49	8	NDF_GIPR	0.186746	-0.00039333
49	9	NDF_GIPR	0.187367	0.000202919
49	10	NDF_GIPR	0.18758	0.00039019
49	11	NDF_GIPR	0.187554	0.000340072
49	12	NDF_GIPR	0.187571	0.000332272
49	13	NDF_GIPR	0.186773	-0.000491276
49	14	NDF_GIPR	0.186412	-0.000877088
49	15	NDF_GIPR	0.187038	-0.000275594
49	16	NDF_GIPR	0.187177	-0.000160965
49	17	NDF_GIPR	0.186795	-0.000567877
49	18	NDF_GIPR	0.186274	-0.001114
49	19	NDF_GIPR	0.186037	-0.00137543
49	20	NDF_GIPR	0.186155	-0.0012823
49	21	NDF_GIPR	0.186834	-0.000628698
49	22	NDF_GIPR	0.186794	-0.000693494
49	23	NDF_GIPR	0.186806	-0.000705898
49	24	NDF_GIPR	0.187823	0.000286349
49	25	NDF_GIPR	0.188763	0.00120171
49	26	NDF_GIPR	0.191129	0.00354269
49	27	NDF_GIPR	0.196735	0.00912361
49	28	NDF_GIPR	0.205747	0.0181111
49	29	NDF_GIPR	0.225206	0.0375451
49	30	NDF_GIPR	0.26475	0.077064
49	31	NDF_GIPR	0.33981	0.1521
49	32	NDF_GIPR	0.478595	0.290859
49	33	NDF_GIPR	0.729145	0.541385
49	34	NDF_GIPR	1.149	0.961219
49	35	NDF_GIPR	1.76581	1.578
49	36	NDF_GIPR	2.50261	2.31477
49	37	NDF_GIPR	3.20944	3.02158
49	38	NDF_GIPR	3.74092	3.55304
49	39	NDF_GIPR	4.05535	3.86744
49	40	NDF_GIPR	4.2174	4.02946
50	1	NDF_GIPR	0.177435	-0.000425028
50	2	NDF_GIPR	0.177654	-0.000113864
50	3	NDF_GIPR	0.177607	-6.90878e-05
50	4	NDF_GIPR	0.177923	0.000338249
50	5	NDF_GIPR	0.177984	0.000491609
[truncated: 13,395 more rows]

## Sheet: Results
Block Type	384-Well Block
Calibration Background is expired	No
Calibration Background performed on	2022-11-29
Calibration Normalization FAM-ROX is expired	No
Calibration Normalization FAM-ROX performed on	2022-11-29
Calibration Pure Dye FAM is expired	No
Calibration Pure Dye FAM performed on	2022-11-29
Calibration Pure Dye ROX is expired	No
Calibration Pure Dye ROX performed on	2022-11-29
Calibration Pure Dye SYBR is expired	No
Calibration Pure Dye SYBR performed on	2022-11-29
Calibration Pure Dye TAMRA is expired	No
Calibration Pure Dye TAMRA performed on	2022-11-29
Calibration RNaseP is expired	No
Calibration RNaseP performed on	2019-07-23
Calibration ROI is expired	No
Calibration ROI performed on	2022-11-29
Calibration Uniformity is expired	No
Calibration Uniformity performed on	2022-11-29
Chemistry	SYBR_GREEN
Date Created	06-29-2023 11:41:28 AM CEST
Date Modified	06-29-2023 13:34:53 PM CEST
Experiment File Name	D:\NDF\Katrin\2023-06-29 114034_PLOS Revision Platte2.eds
Experiment Name	2023-06-29 114034_PLOS Revision Platte2
Experiment Run Start Time	01-01-2010 01:11:27 AM CET
Experiment Run Stop Time	01-01-2010 02:59:15 AM CET
Experiment Type	Comparative Cт (ΔΔCт)
Instrument Name	285880264
Instrument Serial Number	285880264
Instrument Type	QuantStudio 12K Flex
Passive Reference	ROX
Quantification Cycle Method	Ct
Signal Smoothing On	true
Stage/ Cycle where Analysis is performed	Stage 2, Step 2
Well	Well Position	Sample Name	Target Name	CT
1	A1	1_21_0793_M_	NDF_GLP1R	29.678
2	A2	1_21_0795_M_	NDF_GLP1R	29.7323
3	A3	1_21_0799_M_	NDF_GLP1R	29.0649
4	A4	1_21_1120_M_	NDF_GLP1R	28.0033
5	A5	1_21_1122_M_	NDF_GLP1R	27.5728
6	A6	1_21_1123_M_	NDF_GLP1R	28.4958
7	A7	1_21_0553_M_	NDF_GLP1R	29.9483
8	A8	1_21_0714_M_	NDF_GLP1R	29.5066
9	A9	1_21_0832_M_	NDF_GLP1R	27.7018
10	A10	1_21_0833_M_	NDF_GLP1R	28.1288
11	A11	1_21_1272_M_	NDF_GLP1R	28.6383
12	A12	1_21_1273_M_	NDF_GLP1R	29.7991
13	A13	1_21_0796_F_	NDF_GLP1R	28.3533
14	A14	1_21_0801_F_	NDF_GLP1R	28.9835
15	A15	1_21_1129_F_	NDF_GLP1R	28.1737
16	A16	1_21_1130_F_	NDF_GLP1R	28.5086
17	A17	1_21_1152_F_	NDF_GLP1R	28.7713
18	A18	1_21_1153_F_	NDF_GLP1R	27.8097
19	A19	1_21_0609_F_	NDF_GLP1R	Undetermined
20	A20	1_21_0943_F_	NDF_GLP1R	29.2287
21	A21	1_21_0945_F_	NDF_GLP1R	Undetermined
22	A22	1_21_1275_F_	NDF_GLP1R	31.6615
23	A23	1_21_1276_F_	NDF_GLP1R	28.7878
24	A24	1_21_1277_F_	NDF_GLP1R	28.0213
25	B1	1_21_0793_M_	NDF_GLP1R	29.4713
26	B2	1_21_0795_M_	NDF_GLP1R	30.0437
27	B3	1_21_0799_M_	NDF_GLP1R	29.1474
28	B4	1_21_1120_M_	NDF_GLP1R	27.4486
29	B5	1_21_1122_M_	NDF_GLP1R	27.4467
30	B6	1_21_1123_M_	NDF_GLP1R	28.5257
31	B7	1_21_0553_M_	NDF_GLP1R	29.4053
32	B8	1_21_0714_M_	NDF_GLP1R	29.8721
33	B9	1_21_0832_M_	NDF_GLP1R	27.4969
34	B10	1_21_0833_M_	NDF_GLP1R	28.2605
35	B11	1_21_1272_M_	NDF_GLP1R	28.6732
36	B12	1_21_1273_M_	NDF_GLP1R	30.5307
37	B13	1_21_0796_F_	NDF_GLP1R	28.4405
38	B14	1_21_0801_F_	NDF_GLP1R	28.9802
39	B15	1_21_1129_F_	NDF_GLP1R	28.0973
40	B16	1_21_1130_F_	NDF_GLP1R	27.9844
41	B17	1_21_1152_F_	NDF_GLP1R	28.8391
42	B18	1_21_1153_F_	NDF_GLP1R	27.7636
43	B19	1_21_0609_F_	NDF_GLP1R	Undetermined
44	B20	1_21_0943_F_	NDF_GLP1R	29.1304
45	B21	1_21_0945_F_	NDF_GLP1R	Undetermined
46	B22	1_21_1275_F_	NDF_GLP1R	31.4378
47	B23	1_21_1276_F_	NDF_GLP1R	28.7643
48	B24	1_21_1277_F_	NDF_GLP1R	27.8485
49	C1	1_21_0793_M_	NDF_GIPR	31.469
50	C2	1_21_0795_M_	NDF_GIPR	31.6872
51	C3	1_21_0799_M_	NDF_GIPR	30.2146
52	C4	1_21_1120_M_	NDF_GIPR	29.5649
53	C5	1_21_1122_M_	NDF_GIPR	29.7697
54	C6	1_21_1123_M_	NDF_GIPR	30.1811
55	C7	1_21_0553_M_	NDF_GIPR	31.6508
56	C8	1_21_0714_M_	NDF_GIPR	32.4756
57	C9	1_21_0832_M_	NDF_GIPR	29.6223
58	C10	1_21_0833_M_	NDF_GIPR	30.5179
59	C11	1_21_1272_M_	NDF_GIPR	30.5227
60	C12	1_21_1273_M_	NDF_GIPR	31.5059
61	C13	1_21_0796_F_	NDF_GIPR	30.2854
62	C14	1_21_0801_F_	NDF_GIPR	30.2236
63	C15	1_21_1129_F_	NDF_GIPR	30.6965
64	C16	1_21_1130_F_	NDF_GIPR	29.7536
65	C17	1_21_1152_F_	NDF_GIPR	31.0623
66	C18	1_21_1153_F_	NDF_GIPR	29.2072
67	C19	1_21_0609_F_	NDF_GIPR	Undetermined
68	C20	1_21_0943_F_	NDF_GIPR	30.7576
69	C21	1_21_0945_F_	NDF_GIPR	38.4053
70	C22	1_21_1275_F_	NDF_GIPR	31.1516
71	C23	1_21_1276_F_	NDF_GIPR	30.2388
72	C24	1_21_1277_F_	NDF_GIPR	29.4437
73	D1	1_21_0793_M_	NDF_GIPR	30.5947
74	D2	1_21_0795_M_	NDF_GIPR	31.2037
75	D3	1_21_0799_M_	NDF_GIPR	31.1001
76	D4	1_21_1120_M_	NDF_GIPR	29.9702
77	D5	1_21_1122_M_	NDF_GIPR	29.6983
78	D6	1_21_1123_M_	NDF_GIPR	29.7767
79	D7	1_21_0553_M_	NDF_GIPR	32.2736
80	D8	1_21_0714_M_	NDF_GIPR	30.9365
81	D9	1_21_0832_M_	NDF_GIPR	29.849
82	D10	1_21_0833_M_	NDF_GIPR	31.2918
83	D11	1_21_1272_M_	NDF_GIPR	31.3299
84	D12	1_21_1273_M_	NDF_GIPR	32.6088
85	D13	1_21_0796_F_	NDF_GIPR	29.8138
86	D14	1_21_0801_F_	NDF_GIPR	30.6306
87	D15	1_21_1129_F_	NDF_GIPR	29.9109
88	D16	1_21_1130_F_	NDF_GIPR	29.7216
89	D17	1_21_1152_F_	NDF_GIPR	32.3341
90	D18	1_21_1153_F_	NDF_GIPR	30.631
91	D19	1_21_0609_F_	NDF_GIPR	Undetermined
92	D20	1_21_0943_F_	NDF_GIPR	31.9428
93	D21	1_21_0945_F_	NDF_GIPR	Undetermined
94	D22	1_21_1275_F_	NDF_GIPR	32.324
95	D23	1_21_1276_F_	NDF_GIPR	30.8677
96	D24	1_21_1277_F_	NDF_GIPR	30.1535
97	E1	1_21_0793_M_	NDF_CCK2R	25.8424
98	E2	1_21_0795_M_	NDF_CCK2R	25.7766
99	E3	1_21_0799_M_	NDF_CCK2R	24.7294
100	E4	1_21_1120_M_	NDF_CCK2R	23.6917
101	E5	1_21_1122_M_	NDF_CCK2R	23.5046
102	E6	1_21_1123_M_	NDF_CCK2R	23.7801
103	E7	1_21_0553_M_	NDF_CCK2R	25.2343
104	E8	1_21_0714_M_	NDF_CCK2R	25.6722
105	E9	1_21_0832_M_	NDF_CCK2R	23.8926
106	E10	1_21_0833_M_	NDF_CCK2R	23.4823
107	E11	1_21_1272_M_	NDF_CCK2R	24.8728
108	E12	1_21_1273_M_	NDF_CCK2R	25.6638
109	E13	1_21_0796_F_	NDF_CCK2R	23.9109
110	E14	1_21_0801_F_	NDF_CCK2R	24.5226
111	E15	1_21_1129_F_	NDF_CCK2R	23.8449
112	E16	1_21_1130_F_	NDF_CCK2R	23.5119
113	E17	1_21_1152_F_	NDF_CCK2R	24.3929
114	E18	1_21_1153_F_	NDF_CCK2R	23.6601
115	E19	1_21_0609_F_	NDF_CCK2R	33.8042
116	E20	1_21_0943_F_	NDF_CCK2R	24.6782
117	E21	1_21_0945_F_	NDF_CCK2R	Undetermined
118	E22	1_21_1275_F_	NDF_CCK2R	26.6262
119	E23	1_21_1276_F_	NDF_CCK2R	24.8412
120	E24	1_21_1277_F_	NDF_CCK2R	23.8312
121	F1	1_21_0793_M_	NDF_CCK2R	25.6603
122	F2	1_21_0795_M_	NDF_CCK2R	25.7522
123	F3	1_21_0799_M_	NDF_CCK2R	24.6493
124	F4	1_21_1120_M_	NDF_CCK2R	23.1403
125	F5	1_21_1122_M_	NDF_CCK2R	23.172
126	F6	1_21_1123_M_	NDF_CCK2R	23.666
127	F7	1_21_0553_M_	NDF_CCK2R	24.8217
128	F8	1_21_0714_M_	NDF_CCK2R	24.9629
129	F9	1_21_0832_M_	NDF_CCK2R	23.319
130	F10	1_21_0833_M_	NDF_CCK2R	23.3208
131	F11	1_21_1272_M_	NDF_CCK2R	24.1522
132	F12	1_21_1273_M_	NDF_CCK2R	24.8733
133	F13	1_21_0796_F_	NDF_CCK2R	23.3229
134	F14	1_21_0801_F_	NDF_CCK2R	24.1896
135	F15	1_21_1129_F_	NDF_CCK2R	23.7445
136	F16	1_21_1130_F_	NDF_CCK2R	23.2984
137	F17	1_21_1152_F_	NDF_CCK2R	24.2696
138	F18	1_21_1153_F_	NDF_CCK2R	23.5493
139	F19	1_21_0609_F_	NDF_CCK2R	37.4474
140	F20	1_21_0943_F_	NDF_CCK2R	24.5322
141	F21	1_21_0945_F_	NDF_CCK2R	30.7967
142	F22	1_21_1275_F_	NDF_CCK2R	26.6356
143	F23	1_21_1276_F_	NDF_CCK2R	24.3391
144	F24	1_21_1277_F_	NDF_CCK2R	23.9812
145	G1	1_21_0793_M_	NDF_GAPDH	17.1727
146	G2	1_21_0795_M_	NDF_GAPDH	17.0288
147	G3	1_21_0799_M_	NDF_GAPDH	17.009
148	G4	1_21_1120_M_	NDF_GAPDH	17.28
149	G5	1_21_1122_M_	NDF_GAPDH	16.7724
150	G6	1_21_1123_M_	NDF_GAPDH	17.6023
151	G7	1_21_0553_M_	NDF_GAPDH	17.3783
152	G8	1_21_0714_M_	NDF_GAPDH	17.3442
153	G9	1_21_0832_M_	NDF_GAPDH	17.3802
154	G10	1_21_0833_M_	NDF_GAPDH	17.1853
155	G11	1_21_1272_M_	NDF_GAPDH	17.1684
156	G12	1_21_1273_M_	NDF_GAPDH	17.977
157	G13	1_21_0796_F_	NDF_GAPDH	17.0591
158	G14	1_21_0801_F_	NDF_GAPDH	16.9622
159	G15	1_21_1129_F_	NDF_GAPDH	16.9071
160	G16	1_21_1130_F_	NDF_GAPDH	17.1199
161	G17	1_21_1152_F_	NDF_GAPDH	16.9883
162	G18	1_21_1153_F_	NDF_GAPDH	17.1444
163	G19	1_21_0609_F_	NDF_GAPDH	29.3277
164	G20	1_21_0943_F_	NDF_GAPDH	17.1844
165	G21	1_21_0945_F_	NDF_GAPDH	28.339
166	G22	1_21_1275_F_	NDF_GAPDH	18.2207
167	G23	1_21_1276_F_	NDF_GAPDH	17.6829
168	G24	1_21_1277_F_	NDF_GAPDH	17.4973
169	H1	1_21_0793_M_	NDF_GAPDH	16.8965
170	H2	1_21_0795_M_	NDF_GAPDH	17.1945
171	H3	1_21_0799_M_	NDF_GAPDH	17.1545
172	H4	1_21_1120_M_	NDF_GAPDH	17.4568
173	H5	1_21_1122_M_	NDF_GAPDH	16.9891
174	H6	1_21_1123_M_	NDF_GAPDH	17.5445
175	H7	1_21_0553_M_	NDF_GAPDH	17.5524
176	H8	1_21_0714_M_	NDF_GAPDH	17.2015
177	H9	1_21_0832_M_	NDF_GAPDH	17.2582
178	H10	1_21_0833_M_	NDF_GAPDH	17.5204
179	H11	1_21_1272_M_	NDF_GAPDH	17.7511
180	H12	1_21_1273_M_	NDF_GAPDH	17.6976
181	H13	1_21_0796_F_	NDF_GAPDH	17.154
182	H14	1_21_0801_F_	NDF_GAPDH	17.116
183	H15	1_21_1129_F_	NDF_GAPDH	17.5417
184	H16	1_21_1130_F_	NDF_GAPDH	17.4065
185	H17	1_21_1152_F_	NDF_GAPDH	17.024
186	H18	1_21_1153_F_	NDF_GAPDH	16.977
187	H19	1_21_0609_F_	NDF_GAPDH	29.4451
188	H20	1_21_0943_F_	NDF_GAPDH	17.2182
189	H21	1_21_0945_F_	NDF_GAPDH	28.1782
190	H22	1_21_1275_F_	NDF_GAPDH	18.2743
191	H23	1_21_1276_F_	NDF_GAPDH	17.7885
192	H24	1_21_1277_F_	NDF_GAPDH	17.5708
193	I1	1_21_0246_M_	NDF_GLP1R	29.7099
194	I2	1_21_0248_M_	NDF_GLP1R	28.7868
195	I3	1_21_0250_M_	NDF_GLP1R	28.4878
196	I4	1_21_1453_M_	NDF_GLP1R	27.6799
197	I5	1_21_1454_M_	NDF_GLP1R	27.6407
198	I6	1_20_1039_M_	NDF_GLP1R	27.8919
199	I7	1_20_0976_M	NDF_GLP1R	27.4862
200	I8	1_20_1035_M_	NDF_GLP1R	27.6154
201	I9	1_20_1049_M_03	NDF_GLP1R	28.8329
202	I10	1_20_1050_M_04	NDF_GLP1R	29.6115
203	I11	noRT 21.06.23	NDF_GLP1R	Undetermined
204	I12	noRT 28.06.23	NDF_GLP1R	Undetermined
205	I13	1_21_1004_F_	NDF_GLP1R	28.3829
206	I14	1_21_0992_F_	NDF_GLP1R	29.9773
207	I15	1_21_0993_F_	NDF_GLP1R	29.3345
208	I16	1_21_1457_F_	NDF_GLP1R	29.3321
209	I17	1_21_1458_F_	NDF_GLP1R	28.2292
210	I18	1_21_1459_F_	NDF_GLP1R	29.4628
211	I19	1_20_0979_F	NDF_GLP1R	27.1046
212	I20	1_20_0980_F	NDF_GLP1R	27.1795
213	I21	1_20_0981_F	NDF_GLP1R	29.1238
214	I22	1_20_0982_F	NDF_GLP1R	29.0311
215	I23	1_20_1055_F_02	NDF_GLP1R	29.2598
216	I24	1_20_1048_M_02	NDF_GLP1R	32.0515
217	J1	1_21_0246_M_	NDF_GLP1R	29.8272
218	J2	1_21_0248_M_	NDF_GLP1R	28.6618
219	J3	1_21_0250_M_	NDF_GLP1R	28.4669
220	J4	1_21_1453_M_	NDF_GLP1R	27.197
221	J5	1_21_1454_M_	NDF_GLP1R	27.9209
222	J6	1_20_1039_M_	NDF_GLP1R	27.2685
223	J7	1_20_0976_M	NDF_GLP1R	27.3327
224	J8	1_20_1035_M_	NDF_GLP1R	27.2275
225	J9	1_20_1049_M_03	NDF_GLP1R	28.0915
226	J10	1_20_1050_M_04	NDF_GLP1R	29.383
227	J11	noRT 21.06.23	NDF_GLP1R	Undetermined
228	J12	noRT 28.06.23	NDF_GLP1R	Undetermined
229	J13	1_21_1004_F_	NDF_GLP1R	28.346
230	J14	1_21_0992_F_	NDF_GLP1R	29.7362
231	J15	1_21_0993_F_	NDF_GLP1R	29.5709
232	J16	1_21_1457_F_	NDF_GLP1R	29.3348
233	J17	1_21_1458_F_	NDF_GLP1R	28.0335
234	J18	1_21_1459_F_	NDF_GLP1R	29.3376
235	J19	1_20_0979_F	NDF_GLP1R	26.8819
236	J20	1_20_0980_F	NDF_GLP1R	26.9974
237	J21	1_20_0981_F	NDF_GLP1R	28.8159
238	J22	1_20_0982_F	NDF_GLP1R	28.7467
239	J23	1_20_1055_F_02	NDF_GLP1R	29.1743
240	J24	1_20_1048_M_02	NDF_GLP1R	31.0105
241	K1	1_21_0246_M_	NDF_GIPR	32.2377
242	K2	1_21_0248_M_	NDF_GIPR	32.4263
243	K3	1_21_0250_M_	NDF_GIPR	30.9207
244	K4	1_21_1453_M_	NDF_GIPR	30.4806
245	K5	1_21_1454_M_	NDF_GIPR	31.1947
246	K6	1_20_1039_M_	NDF_GIPR	31.4781
247	K7	1_20_0976_M	NDF_GIPR	31.185
248	K8	1_20_1035_M_	NDF_GIPR	29.7341
249	K9	1_20_1049_M_03	NDF_GIPR	30.5576
250	K10	1_20_1050_M_04	NDF_GIPR	32.158
251	K11	noRT 21.06.23	NDF_GIPR	Undetermined
252	K12	noRT 28.06.23	NDF_GIPR	Undetermined
253	K13	1_21_1004_F_	NDF_GIPR	31.3755
254	K14	1_21_0992_F_	NDF_GIPR	32.0906
255	K15	1_21_0993_F_	NDF_GIPR	31.3797
256	K16	1_21_1457_F_	NDF_GIPR	32.6805
257	K17	1_21_1458_F_	NDF_GIPR	30.7346
258	K18	1_21_1459_F_	NDF_GIPR	32.3673
259	K19	1_20_0979_F	NDF_GIPR	29.795
260	K20	1_20_0980_F	NDF_GIPR	29.3539
261	K21	1_20_0981_F	NDF_GIPR	31.8268
262	K22	1_20_0982_F	NDF_GIPR	30.8138
263	K23	1_20_1055_F_02	NDF_GIPR	31.5763
264	K24	1_20_1048_M_02	NDF_GIPR	32.5379
265	L1	1_21_0246_M_	NDF_GIPR	32.256
266	L2	1_21_0248_M_	NDF_GIPR	30.2895
267	L3	1_21_0250_M_	NDF_GIPR	30.3773
268	L4	1_21_1453_M_	NDF_GIPR	31.1383
269	L5	1_21_1454_M_	NDF_GIPR	30.6943
270	L6	1_20_1039_M_	NDF_GIPR	30.3025
271	L7	1_20_0976_M	NDF_GIPR	31.3136
272	L8	1_20_1035_M_	NDF_GIPR	31.2189
273	L9	1_20_1049_M_03	NDF_GIPR	30.925
274	L10	1_20_1050_M_04	NDF_GIPR	36.9063
275	L11	noRT 21.06.23	NDF_GIPR	Undetermined
276	L12	noRT 28.06.23	NDF_GIPR	Undetermined
277	L13	1_21_1004_F_	NDF_GIPR	30.9693
278	L14	1_21_0992_F_	NDF_GIPR	32.7964
279	L15	1_21_0993_F_	NDF_GIPR	31.9536
280	L16	1_21_1457_F_	NDF_GIPR	31.7555
281	L17	1_21_1458_F_	NDF_GIPR	31.0564
282	L18	1_21_1459_F_	NDF_GIPR	30.9249
283	L19	1_20_0979_F	NDF_GIPR	29.45
284	L20	1_20_0980_F	NDF_GIPR	29.3182
285	L21	1_20_0981_F	NDF_GIPR	30.5077
286	L22	1_20_0982_F	NDF_GIPR	31.2851
287	L23	1_20_1055_F_02	NDF_GIPR	31.7599
288	L24	1_20_1048_M_02	NDF_GIPR	30.9428
289	M1	1_21_0246_M_	NDF_CCK2R	26.1299
290	M2	1_21_0248_M_	NDF_CCK2R	24.925
291	M3	1_21_0250_M_	NDF_CCK2R	24.3382
292	M4	1_21_1453_M_	NDF_CCK2R	23.7767
293	M5	1_21_1454_M_	NDF_CCK2R	24.7646
294	M6	1_20_1039_M_	NDF_CCK2R	23.7169
295	M7	1_20_0976_M	NDF_CCK2R	23.9764
296	M8	1_20_1035_M_	NDF_CCK2R	23.7613
297	M9	1_20_1049_M_03	NDF_CCK2R	25.1879
298	M10	1_20_1050_M_04	NDF_CCK2R	25.7753
299	M11	noRT 21.06.23	NDF_CCK2R	34.3039
300	M12	noRT 28.06.23	NDF_CCK2R	Undetermined
301	M13	1_21_1004_F_	NDF_CCK2R	24.535
302	M14	1_21_0992_F_	NDF_CCK2R	26.34
303	M15	1_21_0993_F_	NDF_CCK2R	25.7216
304	M16	1_21_1457_F_	NDF_CCK2R	29.5844
305	M17	1_21_1458_F_	NDF_CCK2R	25.5248
306	M18	1_21_1459_F_	NDF_CCK2R	26.2962
307	M19	1_20_0979_F	NDF_CCK2R	23.7416
308	M20	1_20_0980_F	NDF_CCK2R	23.4977
309	M21	1_20_0981_F	NDF_CCK2R	25.7275
310	M22	1_20_0982_F	NDF_CCK2R	25.4598
311	M23	1_20_1055_F_02	NDF_CCK2R	26.1394
312	M24	1_20_1048_M_02	NDF_CCK2R	26.0147
313	N1	1_21_0246_M_	NDF_CCK2R	25.6389
314	N2	1_21_0248_M_	NDF_CCK2R	24.6727
315	N3	1_21_0250_M_	NDF_CCK2R	25.0024
316	N4	1_21_1453_M_	NDF_CCK2R	23.5575
317	N5	1_21_1454_M_	NDF_CCK2R	24.3027
318	N6	1_20_1039_M_	NDF_CCK2R	23.841
319	N7	1_20_0976_M	NDF_CCK2R	24.2691
320	N8	1_20_1035_M_	NDF_CCK2R	23.6804
321	N9	1_20_1049_M_03	NDF_CCK2R	25.7151
322	N10	1_20_1050_M_04	NDF_CCK2R	25.4513
323	N11	noRT 21.06.23	NDF_CCK2R	Undetermined
324	N12	noRT 28.06.23	NDF_CCK2R	Undetermined
325	N13	1_21_1004_F_	NDF_CCK2R	24.2792
326	N14	1_21_0992_F_	NDF_CCK2R	26.1093
327	N15	1_21_0993_F_	NDF_CCK2R	25.6599
328	N16	1_21_1457_F_	NDF_CCK2R	25.6909
329	N17	1_21_1458_F_	NDF_CCK2R	24.9387
330	N18	1_21_1459_F_	NDF_CCK2R	25.9049
331	N19	1_20_0979_F	NDF_CCK2R	23.3942
332	N20	1_20_0980_F	NDF_CCK2R	23.2778
333	N21	1_20_0981_F	NDF_CCK2R	25.2835
334	N22	1_20_0982_F	NDF_CCK2R	24.8283
335	N23	1_20_1055_F_02	NDF_CCK2R	25.1287
336	N24	1_20_1048_M_02	NDF_CCK2R	26.2546
337	O1	1_21_0246_M_	NDF_GAPDH	17.7196
338	O2	1_21_0248_M_	NDF_GAPDH	16.986
339	O3	1_21_0250_M_	NDF_GAPDH	17.4668
340	O4	1_21_1453_M_	NDF_GAPDH	17.3004
341	O5	1_21_1454_M_	NDF_GAPDH	16.7843
342	O6	1_20_1039_M_	NDF_GAPDH	16.972
343	O7	1_20_0976_M	NDF_GAPDH	17.0271
344	O8	1_20_1035_M_	NDF_GAPDH	16.8782
345	O9	1_20_1049_M_03	NDF_GAPDH	16.9126
346	O10	1_20_1050_M_04	NDF_GAPDH	17.3992
347	O11	noRT 21.06.23	NDF_GAPDH	Undetermined
348	O12	noRT 28.06.23	NDF_GAPDH	Undetermined
349	O13	1_21_1004_F_	NDF_GAPDH	17.2145
350	O14	1_21_0992_F_	NDF_GAPDH	17.8438
351	O15	1_21_0993_F_	NDF_GAPDH	17.2356
352	O16	1_21_1457_F_	NDF_GAPDH	17.8227
353	O17	1_21_1458_F_	NDF_GAPDH	17.1377
354	O18	1_21_1459_F_	NDF_GAPDH	16.9295
355	O19	1_20_0979_F	NDF_GAPDH	16.8571
356	O20	1_20_0980_F	NDF_GAPDH	16.8765
357	O21	1_20_0981_F	NDF_GAPDH	17.5242
358	O22	1_20_0982_F	NDF_GAPDH	17.5854
359	O23	1_20_1055_F_02	NDF_GAPDH	17.2286
360	O24	1_20_1048_M_02	NDF_GAPDH	19.4579
361	P1	1_21_0246_M_	NDF_GAPDH	17.8016
362	P2	1_21_0248_M_	NDF_GAPDH	17.41
363	P3	1_21_0250_M_	NDF_GAPDH	16.3658
364	P4	1_21_1453_M_	NDF_GAPDH	17.2406
365	P5	1_21_1454_M_	NDF_GAPDH	16.8293
366	P6	1_20_1039_M_	NDF_GAPDH	17.2206
367	P7	1_20_0976_M	NDF_GAPDH	17.121
368	P8	1_20_1035_M_	NDF_GAPDH	17.2781
369	P9	1_20_1049_M_03	NDF_GAPDH	17.0607
370	P10	1_20_1050_M_04	NDF_GAPDH	17.4212
371	P11	noRT 21.06.23	NDF_GAPDH	Undetermined
372	P12	noRT 28.06.23	NDF_GAPDH	Undetermined
373	P13	1_21_1004_F_	NDF_GAPDH	17.1698
374	P14	1_21_0992_F_	NDF_GAPDH	17.7315
375	P15	1_21_0993_F_	NDF_GAPDH	17.6707
376	P16	1_21_1457_F_	NDF_GAPDH	17.9174
377	P17	1_21_1458_F_	NDF_GAPDH	17.4433
378	P18	1_21_1459_F_	NDF_GAPDH	17.2922
379	P19	1_20_0979_F	NDF_GAPDH	16.9785
380	P20	1_20_0980_F	NDF_GAPDH	17.1459
381	P21	1_20_0981_F	NDF_GAPDH	17.5294
382	P22	1_20_0982_F	NDF_GAPDH	17.6287
383	P23	1_20_1055_F_02	NDF_GAPDH	17.0766
384	P24	1_20_1048_M_02	NDF_GAPDH	19.429
Analysis Type	Singleplex
Endogenous Control	NDF_GLP1R
RQ Min/Max Confidence Level	95.0
Reference Sample	1_20_0976_M

## Sheet: Glp1r
																					All norm to Male P7
Timepoint	Well	Well Position	Sample Name	Target Name	CT	Mean CT	Well	Well Position	Sample Name	Target Name	CT	Mean CT	Delta CT	ddCT	2(-ΔΔCT)						ddCT	2(-ΔΔCT)
P7	1	A1	1_21_0793_M_	NDF_GLP1R	29.678	29.5746	145	G1	1_21_0793_M_	NDF_GAPDH	17.1727	17.0346	12.5401	0.995966	0.5014						0.995966	0.5014
P7	25	B1	1_21_0793_M_	NDF_GLP1R	29.4713		169	H1	1_21_0793_M_	NDF_GAPDH	16.8965						Average dCT P7 males=		11.5441
P7	2	A2	1_21_0795_M_	NDF_GLP1R	29.7323	29.888	146	G2	1_21_0795_M_	NDF_GAPDH	17.0288	17.1117	12.7763	1.23219	0.42567		Average dCT P7 females=		11.2754		1.23219	0.42567
P7	26	B2	1_21_0795_M_	NDF_GLP1R	30.0437		170	H2	1_21_0795_M_	NDF_GAPDH	17.1945
P7	3	A3	1_21_0799_M_	NDF_GLP1R	29.0649	29.1062	147	G3	1_21_0799_M_	NDF_GAPDH	17.009	17.0818	12.0244	0.480287	0.716835						0.480287	0.716835
P7	27	B3	1_21_0799_M_	NDF_GLP1R	29.1474		171	H3	1_21_0799_M_	NDF_GAPDH	17.1545
P7	4	A4	1_21_1120_M_	NDF_GLP1R	28.0033	27.726	148	G4	1_21_1120_M_	NDF_GAPDH	17.28	17.3684	10.3576	-1.18654	2.27606						-1.18654	2.27606
P7	28	B4	1_21_1120_M_	NDF_GLP1R	27.4486		172	H4	1_21_1120_M_	NDF_GAPDH	17.4568
P7	5	A5	1_21_1122_M_	NDF_GLP1R	27.5728	27.5097	149	G5	1_21_1122_M_	NDF_GAPDH	16.7724	16.8807	10.629	-0.915121	1.88573						-0.915121	1.88573
P7	29	B5	1_21_1122_M_	NDF_GLP1R	27.4467		173	H5	1_21_1122_M_	NDF_GAPDH	16.9891
P7	6	A6	1_21_1123_M_	NDF_GLP1R	28.4958	28.5107	150	G6	1_21_1123_M_	NDF_GAPDH	17.6023	17.5734	10.9373	-0.606786	1.52286						-0.606786	1.52286
P7	30	B6	1_21_1123_M_	NDF_GLP1R	28.5257		174	H6	1_21_1123_M_	NDF_GAPDH	17.5445
P7	13	A13	1_21_0796_F_	NDF_GLP1R	28.3533	28.3969	157	G13	1_21_0796_F_	NDF_GAPDH	17.0591	17.1065	11.2904	0.0149407	0.989697						-0.253735	1.19229
P7	37	B13	1_21_0796_F_	NDF_GLP1R	28.4405		181	H13	1_21_0796_F_	NDF_GAPDH	17.154
P7	14	A14	1_21_0801_F_	NDF_GLP1R	28.9835	28.9819	158	G14	1_21_0801_F_	NDF_GAPDH	16.9622	17.0391	11.9428	0.667368	0.629655						0.398692	0.758546
P7	38	B14	1_21_0801_F_	NDF_GLP1R	28.9802		182	H14	1_21_0801_F_	NDF_GAPDH	17.116
P7	15	A15	1_21_1129_F_	NDF_GLP1R	28.1737	28.1355	159	G15	1_21_1129_F_	NDF_GAPDH	16.9071	17.2244	10.9111	-0.36437	1.28732						-0.633046	1.55084
P7	39	B15	1_21_1129_F_	NDF_GLP1R	28.0973		183	H15	1_21_1129_F_	NDF_GAPDH	17.5417
P7	16	A16	1_21_1130_F_	NDF_GLP1R	28.5086	28.2465	160	G16	1_21_1130_F_	NDF_GAPDH	17.1199	17.2632	10.9833	-0.292103	1.22442						-0.560779	1.47507
P7	40	B16	1_21_1130_F_	NDF_GLP1R	27.9844		184	H16	1_21_1130_F_	NDF_GAPDH	17.4065
P7	17	A17	1_21_1152_F_	NDF_GLP1R	28.7713	28.8052	161	G17	1_21_1152_F_	NDF_GAPDH	16.9883	17.0062	11.7991	0.523645	0.695612						0.254969	0.838005
P7	41	B17	1_21_1152_F_	NDF_GLP1R	28.8391		185	H17	1_21_1152_F_	NDF_GAPDH	17.024
P7	18	A18	1_21_1153_F_	NDF_GLP1R	27.8097	27.7866	162	G18	1_21_1153_F_	NDF_GAPDH	17.1444	17.0607	10.7259	-0.549481	1.46356						-0.818157	1.76315
P7	42	B18	1_21_1153_F_	NDF_GLP1R	27.7636		186	H18	1_21_1153_F_	NDF_GAPDH	16.977
P9	7	A7	1_21_0553_M_	NDF_GLP1R	29.9483	29.6768	151	G7	1_21_0553_M_	NDF_GAPDH	17.3783	17.4653	12.2115	0.667395	0.629643						0.667395	0.629643
P9	31	B7	1_21_0553_M_	NDF_GLP1R	29.4053		175	H7	1_21_0553_M_	NDF_GAPDH	17.5524
P9	8	A8	1_21_0714_M_	NDF_GLP1R	29.5066	29.6894	152	G8	1_21_0714_M_	NDF_GAPDH	17.3442	17.2728	12.4165	0.872434	0.546225						0.872434	0.546225
P9	32	B8	1_21_0714_M_	NDF_GLP1R	29.8721		176	H8	1_21_0714_M_	NDF_GAPDH	17.2015
P9	9	A9	1_21_0832_M_	NDF_GLP1R	27.7018	27.5994	153	G9	1_21_0832_M_	NDF_GAPDH	17.3802	17.3192	10.2801	-1.26395	2.40153						-1.26395	2.40153
P9	33	B9	1_21_0832_M_	NDF_GLP1R	27.4969		177	H9	1_21_0832_M_	NDF_GAPDH	17.2582
P9	10	A10	1_21_0833_M_	NDF_GLP1R	28.1288	28.1947	154	G10	1_21_0833_M_	NDF_GAPDH	17.1853	17.3529	10.8418	-0.702281	1.62708						-0.702281	1.62708
P9	34	B10	1_21_0833_M_	NDF_GLP1R	28.2605		178	H10	1_21_0833_M_	NDF_GAPDH	17.5204
P9	11	A11	1_21_1272_M_	NDF_GLP1R	28.6383	28.6557	155	G11	1_21_1272_M_	NDF_GAPDH	17.1684	17.4597	11.196	-0.348099	1.27288						-0.348099	1.27288
P9	35	B11	1_21_1272_M_	NDF_GLP1R	28.6732		179	H11	1_21_1272_M_	NDF_GAPDH	17.7511
P9	12	A12	1_21_1273_M_	NDF_GLP1R	29.7991	30.1649	156	G12	1_21_1273_M_	NDF_GAPDH	17.977	17.8373	12.3276	0.783525	0.580946						0.783525	0.580946
P9	36	B12	1_21_1273_M_	NDF_GLP1R	30.5307		180	H12	1_21_1273_M_	NDF_GAPDH	17.6976
P9	20	A20	1_21_0943_F_	NDF_GLP1R	29.2287	29.1796	164	G20	1_21_0943_F_	NDF_GAPDH	17.1844	17.2013	11.9783	0.70284	0.614362						0.434164	0.740122
P9	44	B20	1_21_0943_F_	NDF_GLP1R	29.1304		188	H20	1_21_0943_F_	NDF_GAPDH	17.2182
P9	22	A22	1_21_1275_F_	NDF_GLP1R	31.6615	31.5496	166	G22	1_21_1275_F_	NDF_GAPDH	18.2207	18.2475	13.3021	2.02672	0.245412						1.75805	0.295648
P9	46	B22	1_21_1275_F_	NDF_GLP1R	31.4378		190	H22	1_21_1275_F_	NDF_GAPDH	18.2743
P9	23	A23	1_21_1276_F_	NDF_GLP1R	28.7878	28.776	167	G23	1_21_1276_F_	NDF_GAPDH	17.6829	17.7357	11.0404	-0.235074	1.17697						-0.50375	1.41789
P9	47	B23	1_21_1276_F_	NDF_GLP1R	28.7643		191	H23	1_21_1276_F_	NDF_GAPDH	17.7885
P9	24	A24	1_21_1277_F_	NDF_GLP1R	28.0213	27.9349	168	G24	1_21_1277_F_	NDF_GAPDH	17.4973	17.5341	10.4008	-0.874622	1.83353						-1.1433	2.20885
P9	48	B24	1_21_1277_F_	NDF_GLP1R	27.8485		192	H24	1_21_1277_F_	NDF_GAPDH	17.5708
P13	193	I1	1_21_0246_M_	NDF_GLP1R	29.7099	29.7685	337	O1	1_21_0246_M_	NDF_GAPDH	17.7196	17.7606	12.008	0.463872	0.725038						0.463872	0.725038
P13	217	J1	1_21_0246_M_	NDF_GLP1R	29.8272		361	P1	1_21_0246_M_	NDF_GAPDH	17.8016
P13	194	I2	1_21_0248_M_	NDF_GLP1R	28.7868	28.7243	338	O2	1_21_0248_M_	NDF_GAPDH	16.986	17.198	11.5263	-0.0178238	1.01243						-0.0178238	1.01243
P13	218	J2	1_21_0248_M_	NDF_GLP1R	28.6618		362	P2	1_21_0248_M_	NDF_GAPDH	17.41
P13	195	I3	1_21_0250_M_	NDF_GLP1R	28.4878	28.4774	339	O3	1_21_0250_M_	NDF_GAPDH	17.4668	16.9163	11.5611	0.0169967	0.988288						0.0169967	0.988288
P13	219	J3	1_21_0250_M_	NDF_GLP1R	28.4669		363	P3	1_21_0250_M_	NDF_GAPDH	16.3658
P13	196	I4	1_21_1453_M_	NDF_GLP1R	27.6799	27.4384	340	O4	1_21_1453_M_	NDF_GAPDH	17.3004	17.2705	10.1679	-1.37616	2.59577						-1.37616	2.59577
P13	220	J4	1_21_1453_M_	NDF_GLP1R	27.197		364	P4	1_21_1453_M_	NDF_GAPDH	17.2406
P13	197	I5	1_21_1454_M_	NDF_GLP1R	27.6407	27.7808	341	O5	1_21_1454_M_	NDF_GAPDH	16.7843	16.8068	10.974	-0.570107	1.48463						-0.570107	1.48463
P13	221	J5	1_21_1454_M_	NDF_GLP1R	27.9209		365	P5	1_21_1454_M_	NDF_GAPDH	16.8293
P13	209	I17	1_21_1458_F_	NDF_GLP1R	28.2292	28.1313	353	O17	1_21_1458_F_	NDF_GAPDH	17.1377	17.2905	10.8408	-0.434613	1.35155						-0.703289	1.62821
P13	233	J17	1_21_1458_F_	NDF_GLP1R	28.0335		377	P17	1_21_1458_F_	NDF_GAPDH	17.4433
P13	210	I18	1_21_1459_F_	NDF_GLP1R	29.4628	29.4002	354	O18	1_21_1459_F_	NDF_GAPDH	16.9295	17.1108	12.2894	1.01394	0.49519						0.745269	0.596557
P13	234	J18	1_21_1459_F_	NDF_GLP1R	29.3376		378	P18	1_21_1459_F_	NDF_GAPDH	17.2922
P13	205	I13	1_21_1004_F_	NDF_GLP1R	28.3829	28.3644	349	O13	1_21_1004_F_	NDF_GAPDH	17.2145	17.1922	11.1722	-0.10321	1.07416						-0.371886	1.29404
P13	229	J13	1_21_1004_F_	NDF_GLP1R	28.346		373	P13	1_21_1004_F_	NDF_GAPDH	17.1698
P13	206	I14	1_21_0992_F_	NDF_GLP1R	29.9773	29.8567	350	O14	1_21_0992_F_	NDF_GAPDH	17.8438	17.7877	12.0691	0.793629	0.576891						0.524953	0.694982
P13	230	J14	1_21_0992_F_	NDF_GLP1R	29.7362		374	P14	1_21_0992_F_	NDF_GAPDH	17.7315
P13	207	I15	1_21_0993_F_	NDF_GLP1R	29.3345	29.4527	351	O15	1_21_0993_F_	NDF_GAPDH	17.2356	17.4532	11.9995	0.724095	0.605377						0.455419	0.729299
P13	231	J15	1_21_0993_F_	NDF_GLP1R	29.5709		375	P15	1_21_0993_F_	NDF_GAPDH	17.6707
P13	208	I16	1_21_1457_F_	NDF_GLP1R	29.3321	29.3334	352	O16	1_21_1457_F_	NDF_GAPDH	17.8227	17.87	11.4634	0.187958	0.877847						-0.0807178	1.05754
P13	232	J16	1_21_1457_F_	NDF_GLP1R	29.3348		376	P16	1_21_1457_F_	NDF_GAPDH	17.9174
P21	199	I7	1_20_0976_M	NDF_GLP1R	27.4862	27.4094	343	O7	1_20_0976_M	NDF_GAPDH	17.0271	17.0741	10.3354	-1.20873	2.31134						-1.20873	2.31134
P21	223	J7	1_20_0976_M	NDF_GLP1R	27.3327		367	P7	1_20_0976_M	NDF_GAPDH	17.121
P21	200	I8	1_20_1035_M_	NDF_GLP1R	27.6154	27.4215	344	O8	1_20_1035_M_	NDF_GAPDH	16.8782	17.0782	10.3433	-1.20079	2.29866						-1.20079	2.29866
P21	224	J8	1_20_1035_M_	NDF_GLP1R	27.2275		368	P8	1_20_1035_M_	NDF_GAPDH	17.2781
P21	198	I6	1_20_1039_M_	NDF_GLP1R	27.8919	27.5802	342	O6	1_20_1039_M_	NDF_GAPDH	16.972	17.0963	10.4839	-1.06019	2.08521						-1.06019	2.08521
P21	222	J6	1_20_1039_M_	NDF_GLP1R	27.2685		366	P6	1_20_1039_M_	NDF_GAPDH	17.2206
P21	216	I24	1_20_1048_M_02	NDF_GLP1R	32.0515	31.531	360	O24	1_20_1048_M_02	NDF_GAPDH	19.4579	19.4435	12.0875	0.543425	0.68614						0.543425	0.68614
P21	240	J24	1_20_1048_M_02	NDF_GLP1R	31.0105		384	P24	1_20_1048_M_02	NDF_GAPDH	19.429
P21	201	I9	1_20_1049_M_03	NDF_GLP1R	28.8329	28.4622	345	O9	1_20_1049_M_03	NDF_GAPDH	16.9126	16.9866	11.4756	-0.0685353	1.04865						-0.0685353	1.04865
P21	225	J9	1_20_1049_M_03	NDF_GLP1R	28.0915		369	P9	1_20_1049_M_03	NDF_GAPDH	17.0607
P21	202	I10	1_20_1050_M_04	NDF_GLP1R	29.6115	29.4972	346	O10	1_20_1050_M_04	NDF_GAPDH	17.3992	17.4102	12.087	0.542932	0.686375						0.542932	0.686375
P21	226	J10	1_20_1050_M_04	NDF_GLP1R	29.383		370	P10	1_20_1050_M_04	NDF_GAPDH	17.4212
P21	211	I19	1_20_0979_F	NDF_GLP1R	27.1046	26.9932	355	O19	1_20_0979_F	NDF_GAPDH	16.8571	16.9178	10.0754	-1.20003	2.29745						-1.46871	2.76774
P21	235	J19	1_20_0979_F	NDF_GLP1R	26.8819		379	P19	1_20_0979_F	NDF_GAPDH	16.9785
P21	212	I20	1_20_0980_F	NDF_GLP1R	27.1795	27.0884	356	O20	1_20_0980_F	NDF_GAPDH	16.8765	17.0112	10.0773	-1.19816	2.29447						-1.46684	2.76415
P21	236	J20	1_20_0980_F	NDF_GLP1R	26.9974		380	P20	1_20_0980_F	NDF_GAPDH	17.1459
P21	213	I21	1_20_0981_F	NDF_GLP1R	29.1238	28.9698	357	O21	1_20_0981_F	NDF_GAPDH	17.5242	17.5268	11.4431	0.167647	0.890294						-0.101029	1.07254
P21	237	J21	1_20_0981_F	NDF_GLP1R	28.8159		381	P21	1_20_0981_F	NDF_GAPDH	17.5294
P21	214	I22	1_20_0982_F	NDF_GLP1R	29.0311	28.8889	358	O22	1_20_0982_F	NDF_GAPDH	17.5854	17.607	11.2819	0.00642517	0.995556						-0.262251	1.19935
P21	238	J22	1_20_0982_F	NDF_GLP1R	28.7467		382	P22	1_20_0982_F	NDF_GAPDH	17.6287
P21	215	I23	1_20_1055_F_02	NDF_GLP1R	29.2598	29.2171	359	O23	1_20_1055_F_02	NDF_GAPDH	17.2286	17.1526	12.0645	0.789061	0.578721						0.520385	0.697186
P21	239	J23	1_20_1055_F_02	NDF_GLP1R	29.1743		383	P23	1_20_1055_F_02	NDF_GAPDH	17.0766
	203	I11	noRT 21.06.23	NDF_GLP1R	Undetermined		347	O11	noRT 21.06.23	NDF_GAPDH	Undetermined
	227	J11	noRT 21.06.23	NDF_GLP1R	Undetermined		371	P11	noRT 21.06.23	NDF_GAPDH	Undetermined
	204	I12	noRT 28.06.23	NDF_GLP1R	Undetermined		348	O12	noRT 28.06.23	NDF_GAPDH	Undetermined
	228	J12	noRT 28.06.23	NDF_GLP1R	Undetermined		372	P12	noRT 28.06.23	NDF_GAPDH	Undetermined

## Sheet: Gipr
																					All norm to Male P7
	Well	Well Position	Sample Name	Target Name	CT	Mean CT	Well	Well Position	Sample Name	Target Name	CT	Mean CT	Delta CT	ddCT	2(-ΔΔCT)						ddCT	2(-ΔΔCT)
P7	49	C1	1_21_0793_M_	NDF_GIPR	31.469	31.0318	145	G1	1_21_0793_M_	NDF_GAPDH	17.1727	17.0346	13.9973	0.736519	0.600186						0.736519	0.600186
P7	73	D1	1_21_0793_M_	NDF_GIPR	30.5947		169	H1	1_21_0793_M_	NDF_GAPDH	16.8965						Average dCT P7 males=		13.2608
P7	50	C2	1_21_0795_M_	NDF_GIPR	31.6872	31.4455	146	G2	1_21_0795_M_	NDF_GAPDH	17.0288	17.1117	14.3338	1.07304	0.475317		Average dCT P7 females=		13.2392		1.07304	0.475317
P7	74	D2	1_21_0795_M_	NDF_GIPR	31.2037		170	H2	1_21_0795_M_	NDF_GAPDH	17.1945
P7	51	C3	1_21_0799_M_	NDF_GIPR	30.2146	30.6573	147	G3	1_21_0799_M_	NDF_GAPDH	17.009	17.0818	13.5755	0.314794	0.803966						0.314794	0.803966
P7	75	D3	1_21_0799_M_	NDF_GIPR	31.1001		171	H3	1_21_0799_M_	NDF_GAPDH	17.1545
P7	52	C4	1_21_1120_M_	NDF_GIPR	29.5649	29.7675	148	G4	1_21_1120_M_	NDF_GAPDH	17.28	17.3684	12.3991	-0.861626	1.81708						-0.861626	1.81708
P7	76	D4	1_21_1120_M_	NDF_GIPR	29.9702		172	H4	1_21_1120_M_	NDF_GAPDH	17.4568
P7	53	C5	1_21_1122_M_	NDF_GIPR	29.7697	29.734	149	G5	1_21_1122_M_	NDF_GAPDH	16.7724	16.8807	12.8533	-0.40745	1.32634						-0.40745	1.32634
P7	77	D5	1_21_1122_M_	NDF_GIPR	29.6983		173	H5	1_21_1122_M_	NDF_GAPDH	16.9891
P7	54	C6	1_21_1123_M_	NDF_GIPR	30.1811	29.9789	150	G6	1_21_1123_M_	NDF_GAPDH	17.6023	17.5734	12.4055	-0.855275	1.8091						-0.855275	1.8091
P7	78	D6	1_21_1123_M_	NDF_GIPR	29.7767		174	H6	1_21_1123_M_	NDF_GAPDH	17.5445
P7	61	C13	1_21_0796_F_	NDF_GIPR	30.2854	30.0496	157	G13	1_21_0796_F_	NDF_GAPDH	17.0591	17.1065	12.9431	-0.296109	1.22783						-0.317663	1.24631
P7	85	D13	1_21_0796_F_	NDF_GIPR	29.8138		181	H13	1_21_0796_F_	NDF_GAPDH	17.154
P7	62	C14	1_21_0801_F_	NDF_GIPR	30.2236	30.4271	158	G14	1_21_0801_F_	NDF_GAPDH	16.9622	17.0391	13.388	0.148767	0.902021						0.127213	0.915598
P7	86	D14	1_21_0801_F_	NDF_GIPR	30.6306		182	H14	1_21_0801_F_	NDF_GAPDH	17.116
P7	63	C15	1_21_1129_F_	NDF_GIPR	30.6965	30.3037	159	G15	1_21_1129_F_	NDF_GAPDH	16.9071	17.2244	13.0793	-0.159929	1.11723						-0.181483	1.13405
P7	87	D15	1_21_1129_F_	NDF_GIPR	29.9109		183	H15	1_21_1129_F_	NDF_GAPDH	17.5417
P7	64	C16	1_21_1130_F_	NDF_GIPR	29.7536	29.7376	160	G16	1_21_1130_F_	NDF_GAPDH	17.1199	17.2632	12.4744	-0.764775	1.69911						-0.786329	1.72468
P7	88	D16	1_21_1130_F_	NDF_GIPR	29.7216		184	H16	1_21_1130_F_	NDF_GAPDH	17.4065
P7	65	C17	1_21_1152_F_	NDF_GIPR	31.0623	31.6982	161	G17	1_21_1152_F_	NDF_GAPDH	16.9883	17.0062	14.692	1.45283	0.365305						1.43127	0.370804
P7	89	D17	1_21_1152_F_	NDF_GIPR	32.3341		185	H17	1_21_1152_F_	NDF_GAPDH	17.024
P7	66	C18	1_21_1153_F_	NDF_GIPR	29.2072	29.9191	162	G18	1_21_1153_F_	NDF_GAPDH	17.1444	17.0607	12.8584	-0.38078	1.30205						-0.402334	1.32164
P7	90	D18	1_21_1153_F_	NDF_GIPR	30.631		186	H18	1_21_1153_F_	NDF_GAPDH	16.977
P9	55	C7	1_21_0553_M_	NDF_GIPR	31.6508	31.9622	151	G7	1_21_0553_M_	NDF_GAPDH	17.3783	17.4653	14.4968	1.23609	0.42452						1.23609	0.42452
P9	79	D7	1_21_0553_M_	NDF_GIPR	32.2736		175	H7	1_21_0553_M_	NDF_GAPDH	17.5524
P9	56	C8	1_21_0714_M_	NDF_GIPR	32.4756	31.7061	152	G8	1_21_0714_M_	NDF_GAPDH	17.3442	17.2728	14.4332	1.17247	0.443662						1.17247	0.443662
P9	80	D8	1_21_0714_M_	NDF_GIPR	30.9365		176	H8	1_21_0714_M_	NDF_GAPDH	17.2015
P9	57	C9	1_21_0832_M_	NDF_GIPR	29.6223	29.7357	153	G9	1_21_0832_M_	NDF_GAPDH	17.3802	17.3192	12.4164	-0.844313	1.79541						-0.844313	1.79541
P9	81	D9	1_21_0832_M_	NDF_GIPR	29.849		177	H9	1_21_0832_M_	NDF_GAPDH	17.2582
P9	58	C10	1_21_0833_M_	NDF_GIPR	30.5179	30.9049	154	G10	1_21_0833_M_	NDF_GAPDH	17.1853	17.3529	13.552	0.291266	0.817185						0.291266	0.817185
P9	82	D10	1_21_0833_M_	NDF_GIPR	31.2918		178	H10	1_21_0833_M_	NDF_GAPDH	17.5204
P9	59	C11	1_21_1272_M_	NDF_GIPR	30.5227	30.9263	155	G11	1_21_1272_M_	NDF_GAPDH	17.1684	17.4597	13.4666	0.205811	0.867051						0.205811	0.867051
P9	83	D11	1_21_1272_M_	NDF_GIPR	31.3299		179	H11	1_21_1272_M_	NDF_GAPDH	17.7511
P9	60	C12	1_21_1273_M_	NDF_GIPR	31.5059	32.0573	156	G12	1_21_1273_M_	NDF_GAPDH	17.977	17.8373	14.2201	0.9593	0.514306						0.9593	0.514306
P9	84	D12	1_21_1273_M_	NDF_GIPR	32.6088		180	H12	1_21_1273_M_	NDF_GAPDH	17.6976
P9	68	C20	1_21_0943_F_	NDF_GIPR	30.7576	31.3502	164	G20	1_21_0943_F_	NDF_GAPDH	17.1844	17.2013	14.149	0.909761	0.532273						0.888207	0.540285
P9	92	D20	1_21_0943_F_	NDF_GIPR	31.9428		188	H20	1_21_0943_F_	NDF_GAPDH	17.2182
P9	70	C22	1_21_1275_F_	NDF_GIPR	31.1516	31.7378	166	G22	1_21_1275_F_	NDF_GAPDH	18.2207	18.2475	13.4903	0.25114	0.840232						0.229586	0.852879
P9	94	D22	1_21_1275_F_	NDF_GIPR	32.324		190	H22	1_21_1275_F_	NDF_GAPDH	18.2743
P9	71	C23	1_21_1276_F_	NDF_GIPR	30.2388	30.5532	167	G23	1_21_1276_F_	NDF_GAPDH	17.6829	17.7357	12.8176	-0.421645	1.33945						-0.443199	1.35962
P9	95	D23	1_21_1276_F_	NDF_GIPR	30.8677		191	H23	1_21_1276_F_	NDF_GAPDH	17.7885
P9	72	C24	1_21_1277_F_	NDF_GIPR	29.4437	29.7986	168	G24	1_21_1277_F_	NDF_GAPDH	17.4973	17.5341	12.2645	-0.974685	1.96521						-0.996239	1.99479
P9	96	D24	1_21_1277_F_	NDF_GIPR	30.1535		192	H24	1_21_1277_F_	NDF_GAPDH	17.5708
P13	241	K1	1_21_0246_M_	NDF_GIPR	32.2377	32.2469	337	O1	1_21_0246_M_	NDF_GAPDH	17.7196	17.7606	14.4863	1.22554	0.427636						1.22554	0.427636
P13	265	L1	1_21_0246_M_	NDF_GIPR	32.256		361	P1	1_21_0246_M_	NDF_GAPDH	17.8016
P13	242	K2	1_21_0248_M_	NDF_GIPR	32.4263	31.3579	338	O2	1_21_0248_M_	NDF_GAPDH	16.986	17.198	14.1599	0.899108	0.536218						0.899108	0.536218
P13	266	L2	1_21_0248_M_	NDF_GIPR	30.2895		362	P2	1_21_0248_M_	NDF_GAPDH	17.41
P13	243	K3	1_21_0250_M_	NDF_GIPR	30.9207	30.649	339	O3	1_21_0250_M_	NDF_GAPDH	17.4668	16.9163	13.7327	0.47197	0.72098						0.47197	0.72098
P13	267	L3	1_21_0250_M_	NDF_GIPR	30.3773		363	P3	1_21_0250_M_	NDF_GAPDH	16.3658
P13	244	K4	1_21_1453_M_	NDF_GIPR	30.4806	30.8095	340	O4	1_21_1453_M_	NDF_GAPDH	17.3004	17.2705	13.539	0.278215	0.824611						0.278215	0.824611
P13	268	L4	1_21_1453_M_	NDF_GIPR	31.1383		364	P4	1_21_1453_M_	NDF_GAPDH	17.2406
P13	245	K5	1_21_1454_M_	NDF_GIPR	31.1947	30.9445	341	O5	1_21_1454_M_	NDF_GAPDH	16.7843	16.8068	14.1377	0.876979	0.544507						0.876979	0.544507
P13	269	L5	1_21_1454_M_	NDF_GIPR	30.6943		365	P5	1_21_1454_M_	NDF_GAPDH	16.8293
P13	257	K17	1_21_1458_F_	NDF_GIPR	30.7346	30.8955	353	O17	1_21_1458_F_	NDF_GAPDH	17.1377	17.2905	13.605	0.365782	0.776048						0.344228	0.78773
P13	281	L17	1_21_1458_F_	NDF_GIPR	31.0564		377	P17	1_21_1458_F_	NDF_GAPDH	17.4433
P13	258	K18	1_21_1459_F_	NDF_GIPR	32.3673	31.6461	354	O18	1_21_1459_F_	NDF_GAPDH	16.9295	17.1108	14.5353	1.29608	0.407231						1.27453	0.413361
P13	282	L18	1_21_1459_F_	NDF_GIPR	30.9249		378	P18	1_21_1459_F_	NDF_GAPDH	17.2922
P13	253	K13	1_21_1004_F_	NDF_GIPR	31.3755	31.1724	349	O13	1_21_1004_F_	NDF_GAPDH	17.2145	17.1922	13.9802	0.741023	0.598315						0.719469	0.607321
P13	277	L13	1_21_1004_F_	NDF_GIPR	30.9693		373	P13	1_21_1004_F_	NDF_GAPDH	17.1698
P13	254	K14	1_21_0992_F_	NDF_GIPR	32.0906	32.4435	350	O14	1_21_0992_F_	NDF_GAPDH	17.8438	17.7877	14.6558	1.41663	0.374587						1.39507	0.380226
P13	278	L14	1_21_0992_F_	NDF_GIPR	32.7964		374	P14	1_21_0992_F_	NDF_GAPDH	17.7315
P13	255	K15	1_21_0993_F_	NDF_GIPR	31.3797	31.6667	351	O15	1_21_0993_F_	NDF_GAPDH	17.2356	17.4532	14.2135	0.974301	0.508986						0.952747	0.516648
P13	279	L15	1_21_0993_F_	NDF_GIPR	31.9536		375	P15	1_21_0993_F_	NDF_GAPDH	17.6707
P13	256	K16	1_21_1457_F_	NDF_GIPR	32.6805	32.218	352	O16	1_21_1457_F_	NDF_GAPDH	17.8227	17.87	14.348	1.10877	0.463688						1.08722	0.470667
P13	280	L16	1_21_1457_F_	NDF_GIPR	31.7555		376	P16	1_21_1457_F_	NDF_GAPDH	17.9174
P21	247	K7	1_20_0976_M	NDF_GIPR	31.185	31.2493	343	O7	1_20_0976_M	NDF_GAPDH	17.0271	17.0741	14.1752	0.91445	0.530546						0.91445	0.530546
P21	271	L7	1_20_0976_M	NDF_GIPR	31.3136		367	P7	1_20_0976_M	NDF_GAPDH	17.121
P21	248	K8	1_20_1035_M_	NDF_GIPR	29.7341	30.4765	344	O8	1_20_1035_M_	NDF_GAPDH	16.8782	17.0782	13.3983	0.137568	0.90905						0.137568	0.90905
P21	272	L8	1_20_1035_M_	NDF_GIPR	31.2189		368	P8	1_20_1035_M_	NDF_GAPDH	17.2781
P21	246	K6	1_20_1039_M_	NDF_GIPR	31.4781	30.8903	342	O6	1_20_1039_M_	NDF_GAPDH	16.972	17.0963	13.794	0.533267	0.690988						0.533267	0.690988
P21	270	L6	1_20_1039_M_	NDF_GIPR	30.3025		366	P6	1_20_1039_M_	NDF_GAPDH	17.2206
P21	264	K24	1_20_1048_M_02	NDF_GIPR	32.5379	31.7403	360	O24	1_20_1048_M_02	NDF_GAPDH	19.4579	19.4435	12.2969	-0.963885	1.95056						-0.963885	1.95056
P21	288	L24	1_20_1048_M_02	NDF_GIPR	30.9428		384	P24	1_20_1048_M_02	NDF_GAPDH	19.429
P21	249	K9	1_20_1049_M_03	NDF_GIPR	30.5576	30.7413	345	O9	1_20_1049_M_03	NDF_GAPDH	16.9126	16.9866	13.7547	0.493909	0.710098						0.493909	0.710098
P21	273	L9	1_20_1049_M_03	NDF_GIPR	30.925		369	P9	1_20_1049_M_03	NDF_GAPDH	17.0607
P21	250	K10	1_20_1050_M_04	NDF_GIPR	32.158	34.5322	346	O10	1_20_1050_M_04	NDF_GAPDH	17.3992	17.4102	17.122	3.86126	0.0688092						3.86126	0.0688092
P21	274	L10	1_20_1050_M_04	NDF_GIPR	36.9063		370	P10	1_20_1050_M_04	NDF_GAPDH	17.4212
P21	259	K19	1_20_0979_F	NDF_GIPR	29.795	29.6225	355	O19	1_20_0979_F	NDF_GAPDH	16.8571	16.9178	12.7047	-0.53451	1.44845						-0.556064	1.47025
P21	283	L19	1_20_0979_F	NDF_GIPR	29.45		379	P19	1_20_0979_F	NDF_GAPDH	16.9785
P21	260	K20	1_20_0980_F	NDF_GIPR	29.3539	29.336	356	O20	1_20_0980_F	NDF_GAPDH	16.8765	17.0112	12.3249	-0.914347	1.88472						-0.935901	1.91308
P21	284	L20	1_20_0980_F	NDF_GIPR	29.3182		380	P20	1_20_0980_F	NDF_GAPDH	17.1459
P21	261	K21	1_20_0981_F	NDF_GIPR	31.8268	31.1673	357	O21	1_20_0981_F	NDF_GAPDH	17.5242	17.5268	13.6405	0.401296	0.757178						0.379742	0.768575
P21	285	L21	1_20_0981_F	NDF_GIPR	30.5077		381	P21	1_20_0981_F	NDF_GAPDH	17.5294
P21	262	K22	1_20_0982_F	NDF_GIPR	30.8138	31.0495	358	O22	1_20_0982_F	NDF_GAPDH	17.5854	17.607	13.4424	0.203232	0.868602						0.181678	0.881677
P21	286	L22	1_20_0982_F	NDF_GIPR	31.2851		382	P22	1_20_0982_F	NDF_GAPDH	17.6287
P21	263	K23	1_20_1055_F_02	NDF_GIPR	31.5763	31.6681	359	O23	1_20_1055_F_02	NDF_GAPDH	17.2286	17.1526	14.5155	1.27632	0.412848						1.25476	0.419062
P21	287	L23	1_20_1055_F_02	NDF_GIPR	31.7599		383	P23	1_20_1055_F_02	NDF_GAPDH	17.0766
	251	K11	noRT 21.06.23	NDF_GIPR	Undetermined		347	O11	noRT 21.06.23	NDF_GAPDH	Undetermined
	275	L11	noRT 21.06.23	NDF_GIPR	Undetermined		371	P11	noRT 21.06.23	NDF_GAPDH	Undetermined
	252	K12	noRT 28.06.23	NDF_GIPR	Undetermined		348	O12	noRT 28.06.23	NDF_GAPDH	Undetermined
	276	L12	noRT 28.06.23	NDF_GIPR	Undetermined		372	P12	noRT 28.06.23	NDF_GAPDH	Undetermined

## Sheet: Cckbr
																					All norm to Male P7
Timepoint	Well	Well Position	Sample Name	Target Name	CT	Mean CT	Well	Well Position	Sample Name	Target Name	CT	Mean CT	Delta CT	ddCT	2(-ΔΔCT)						ddCT	2(-ΔΔCT)
P7	97	E1	1_21_0793_M_	NDF_CCK2R	25.8424	25.7513	145	G1	1_21_0793_M_	NDF_GAPDH	17.1727	17.0346	8.71677	1.44479	0.367345						1.44479	0.367345
P7	121	F1	1_21_0793_M_	NDF_CCK2R	25.6603		169	H1	1_21_0793_M_	NDF_GAPDH	16.8965						Average dCT P7 males=		7.27198
P7	98	E2	1_21_0795_M_	NDF_CCK2R	25.7766	25.7644	146	G2	1_21_0795_M_	NDF_GAPDH	17.0288	17.1117	8.65272	1.38074	0.384021		Average dCT P7 females=		6.73479		1.38074	0.384021
P7	122	F2	1_21_0795_M_	NDF_CCK2R	25.7522		170	H2	1_21_0795_M_	NDF_GAPDH	17.1945
P7	99	E3	1_21_0799_M_	NDF_CCK2R	24.7294	24.6893	147	G3	1_21_0799_M_	NDF_GAPDH	17.009	17.0818	7.60758	0.335597	0.792456						0.335597	0.792456
P7	123	F3	1_21_0799_M_	NDF_CCK2R	24.6493		171	H3	1_21_0799_M_	NDF_GAPDH	17.1545
P7	100	E4	1_21_1120_M_	NDF_CCK2R	23.6917	23.416	148	G4	1_21_1120_M_	NDF_GAPDH	17.28	17.3684	6.04756	-1.22442	2.33661						-1.22442	2.33661
P7	124	F4	1_21_1120_M_	NDF_CCK2R	23.1403		172	H4	1_21_1120_M_	NDF_GAPDH	17.4568
P7	101	E5	1_21_1122_M_	NDF_CCK2R	23.5046	23.3383	149	G5	1_21_1122_M_	NDF_GAPDH	16.7724	16.8807	6.45761	-0.814373	1.75853						-0.814373	1.75853
P7	125	F5	1_21_1122_M_	NDF_CCK2R	23.172		173	H5	1_21_1122_M_	NDF_GAPDH	16.9891
P7	102	E6	1_21_1123_M_	NDF_CCK2R	23.7801	23.7231	150	G6	1_21_1123_M_	NDF_GAPDH	17.6023	17.5734	6.14964	-1.12234	2.177						-1.12234	2.177
P7	126	F6	1_21_1123_M_	NDF_CCK2R	23.666		174	H6	1_21_1123_M_	NDF_GAPDH	17.5445
P7	109	E13	1_21_0796_F_	NDF_CCK2R	23.9109	23.6169	157	G13	1_21_0796_F_	NDF_GAPDH	17.0591	17.1065	6.51038	-0.22441	1.1683						-0.7616	1.69537
P7	133	F13	1_21_0796_F_	NDF_CCK2R	23.3229		181	H13	1_21_0796_F_	NDF_GAPDH	17.154
P7	110	E14	1_21_0801_F_	NDF_CCK2R	24.5226	24.3561	158	G14	1_21_0801_F_	NDF_GAPDH	16.9622	17.0391	7.31699	0.582202	0.667944						0.0450119	0.969282
P7	134	F14	1_21_0801_F_	NDF_CCK2R	24.1896		182	H14	1_21_0801_F_	NDF_GAPDH	17.116
P7	111	E15	1_21_1129_F_	NDF_CCK2R	23.8449	23.7947	159	G15	1_21_1129_F_	NDF_GAPDH	16.9071	17.2244	6.57029	-0.164497	1.12078						-0.701687	1.62641
P7	135	F15	1_21_1129_F_	NDF_CCK2R	23.7445		183	H15	1_21_1129_F_	NDF_GAPDH	17.5417
P7	112	E16	1_21_1130_F_	NDF_CCK2R	23.5119	23.4051	160	G16	1_21_1130_F_	NDF_GAPDH	17.1199	17.2632	6.14196	-0.592826	1.5082						-1.13002	2.18861
P7	136	F16	1_21_1130_F_	NDF_CCK2R	23.2984		184	H16	1_21_1130_F_	NDF_GAPDH	17.4065
P7	113	E17	1_21_1152_F_	NDF_CCK2R	24.3929	24.3313	161	G17	1_21_1152_F_	NDF_GAPDH	16.9883	17.0062	7.3251	0.590312	0.664199						0.0531224	0.963848
P7	137	F17	1_21_1152_F_	NDF_CCK2R	24.2696		185	H17	1_21_1152_F_	NDF_GAPDH	17.024
P7	114	E18	1_21_1153_F_	NDF_CCK2R	23.6601	23.6047	162	G18	1_21_1153_F_	NDF_GAPDH	17.1444	17.0607	6.54401	-0.190781	1.14138						-0.727971	1.65631
P7	138	F18	1_21_1153_F_	NDF_CCK2R	23.5493		186	H18	1_21_1153_F_	NDF_GAPDH	16.977
P9	103	E7	1_21_0553_M_	NDF_CCK2R	25.2343	25.028	151	G7	1_21_0553_M_	NDF_GAPDH	17.3783	17.4653	7.56265	0.290669	0.817523						0.290669	0.817523
P9	127	F7	1_21_0553_M_	NDF_CCK2R	24.8217		175	H7	1_21_0553_M_	NDF_GAPDH	17.5524
P9	104	E8	1_21_0714_M_	NDF_CCK2R	25.6722	25.3175	152	G8	1_21_0714_M_	NDF_GAPDH	17.3442	17.2728	8.04471	0.772724	0.585311						0.772724	0.585311
P9	128	F8	1_21_0714_M_	NDF_CCK2R	24.9629		176	H8	1_21_0714_M_	NDF_GAPDH	17.2015
P9	105	E9	1_21_0832_M_	NDF_CCK2R	23.8926	23.6058	153	G9	1_21_0832_M_	NDF_GAPDH	17.3802	17.3192	6.28657	-0.985415	1.97988						-0.985415	1.97988
P9	129	F9	1_21_0832_M_	NDF_CCK2R	23.319		177	H9	1_21_0832_M_	NDF_GAPDH	17.2582
P9	106	E10	1_21_0833_M_	NDF_CCK2R	23.4823	23.4016	154	G10	1_21_0833_M_	NDF_GAPDH	17.1853	17.3529	6.04874	-1.22324	2.3347						-1.22324	2.3347
P9	130	F10	1_21_0833_M_	NDF_CCK2R	23.3208		178	H10	1_21_0833_M_	NDF_GAPDH	17.5204
P9	107	E11	1_21_1272_M_	NDF_CCK2R	24.8728	24.5125	155	G11	1_21_1272_M_	NDF_GAPDH	17.1684	17.4597	7.05276	-0.219224	1.16411						-0.219224	1.16411
P9	131	F11	1_21_1272_M_	NDF_CCK2R	24.1522		179	H11	1_21_1272_M_	NDF_GAPDH	17.7511
P9	108	E12	1_21_1273_M_	NDF_CCK2R	25.6638	25.2685	156	G12	1_21_1273_M_	NDF_GAPDH	17.977	17.8373	7.43127	0.159289	0.895466						0.159289	0.895466
P9	132	F12	1_21_1273_M_	NDF_CCK2R	24.8733		180	H12	1_21_1273_M_	NDF_GAPDH	17.6976
P9	116	E20	1_21_0943_F_	NDF_CCK2R	24.6782	24.6052	164	G20	1_21_0943_F_	NDF_GAPDH	17.1844	17.2013	7.40393	0.669136	0.628883						0.131946	0.9126
P9	140	F20	1_21_0943_F_	NDF_CCK2R	24.5322		188	H20	1_21_0943_F_	NDF_GAPDH	17.2182
P9	118	E22	1_21_1275_F_	NDF_CCK2R	26.6262	26.6309	166	G22	1_21_1275_F_	NDF_GAPDH	18.2207	18.2475	8.38341	1.64862	0.318945						1.11143	0.462835
P9	142	F22	1_21_1275_F_	NDF_CCK2R	26.6356		190	H22	1_21_1275_F_	NDF_GAPDH	18.2743
P9	119	E23	1_21_1276_F_	NDF_CCK2R	24.8412	24.5902	167	G23	1_21_1276_F_	NDF_GAPDH	17.6829	17.7357	6.8545	0.119708	0.920374						-0.417482	1.33559
P9	143	F23	1_21_1276_F_	NDF_CCK2R	24.3391		191	H23	1_21_1276_F_	NDF_GAPDH	17.7885
P9	120	E24	1_21_1277_F_	NDF_CCK2R	23.8312	23.9062	168	G24	1_21_1277_F_	NDF_GAPDH	17.4973	17.5341	6.37215	-0.362645	1.28578						-0.899835	1.86585
P9	144	F24	1_21_1277_F_	NDF_CCK2R	23.9812		192	H24	1_21_1277_F_	NDF_GAPDH	17.5708
P13	289	M1	1_21_0246_M_	NDF_CCK2R	26.1299	25.8844	337	O1	1_21_0246_M_	NDF_GAPDH	17.7196	17.7606	8.12382	0.851839	0.554078						0.851839	0.554078
P13	313	N1	1_21_0246_M_	NDF_CCK2R	25.6389		361	P1	1_21_0246_M_	NDF_GAPDH	17.8016
P13	290	M2	1_21_0248_M_	NDF_CCK2R	24.925	24.7988	338	O2	1_21_0248_M_	NDF_GAPDH	16.986	17.198	7.60082	0.328839	0.796177						0.328839	0.796177
P13	314	N2	1_21_0248_M_	NDF_CCK2R	24.6727		362	P2	1_21_0248_M_	NDF_GAPDH	17.41
P13	291	M3	1_21_0250_M_	NDF_CCK2R	24.3382	24.6703	339	O3	1_21_0250_M_	NDF_GAPDH	17.4668	16.9163	7.75397	0.481994	0.715987						0.481994	0.715987
P13	315	N3	1_21_0250_M_	NDF_CCK2R	25.0024		363	P3	1_21_0250_M_	NDF_GAPDH	16.3658
P13	292	M4	1_21_1453_M_	NDF_CCK2R	23.7767	23.6671	340	O4	1_21_1453_M_	NDF_GAPDH	17.3004	17.2705	6.39661	-0.875371	1.83448						-0.875371	1.83448
P13	316	N4	1_21_1453_M_	NDF_CCK2R	23.5575		364	P4	1_21_1453_M_	NDF_GAPDH	17.2406
P13	293	M5	1_21_1454_M_	NDF_CCK2R	24.7646	24.5337	341	O5	1_21_1454_M_	NDF_GAPDH	16.7843	16.8068	7.72691	0.454933	0.729544						0.454933	0.729544
P13	317	N5	1_21_1454_M_	NDF_CCK2R	24.3027		365	P5	1_21_1454_M_	NDF_GAPDH	16.8293
P13	305	M17	1_21_1458_F_	NDF_CCK2R	25.5248	25.2318	353	O17	1_21_1458_F_	NDF_GAPDH	17.1377	17.2905	7.94125	1.20646	0.433331						0.669268	0.628826
P13	329	N17	1_21_1458_F_	NDF_CCK2R	24.9387		377	P17	1_21_1458_F_	NDF_GAPDH	17.4433
P13	306	M18	1_21_1459_F_	NDF_CCK2R	26.2962	26.1006	354	O18	1_21_1459_F_	NDF_GAPDH	16.9295	17.1108	8.98972	2.25493	0.209506						1.71774	0.304024
P13	330	N18	1_21_1459_F_	NDF_CCK2R	25.9049		378	P18	1_21_1459_F_	NDF_GAPDH	17.2922
P13	301	M13	1_21_1004_F_	NDF_CCK2R	24.535	24.4071	349	O13	1_21_1004_F_	NDF_GAPDH	17.2145	17.1922	7.21494	0.480149	0.716903						-0.0570406	1.04033
P13	325	N13	1_21_1004_F_	NDF_CCK2R	24.2792		373	P13	1_21_1004_F_	NDF_GAPDH	17.1698
P13	302	M14	1_21_0992_F_	NDF_CCK2R	26.34	26.2246	350	O14	1_21_0992_F_	NDF_GAPDH	17.8438	17.7877	8.43698	1.70219	0.307319						1.165	0.445964
P13	326	N14	1_21_0992_F_	NDF_CCK2R	26.1093		374	P14	1_21_0992_F_	NDF_GAPDH	17.7315
P13	303	M15	1_21_0993_F_	NDF_CCK2R	25.7216	25.6907	351	O15	1_21_0993_F_	NDF_GAPDH	17.2356	17.4532	8.23757	1.50278	0.352874						0.965586	0.51207
P13	327	N15	1_21_0993_F_	NDF_CCK2R	25.6599		375	P15	1_21_0993_F_	NDF_GAPDH	17.6707
P13	304	M16	1_21_1457_F_	NDF_CCK2R	29.5844	27.6377	352	O16	1_21_1457_F_	NDF_GAPDH	17.8227	17.87	9.76763	3.03284	0.122187						2.49565	0.17731
P13	328	N16	1_21_1457_F_	NDF_CCK2R	25.6909		376	P16	1_21_1457_F_	NDF_GAPDH	17.9174
P21	295	M7	1_20_0976_M	NDF_CCK2R	23.9764	24.1227	343	O7	1_20_0976_M	NDF_GAPDH	17.0271	17.0741	7.04864	-0.223337	1.16743						-0.223337	1.16743
P21	319	N7	1_20_0976_M	NDF_CCK2R	24.2691		367	P7	1_20_0976_M	NDF_GAPDH	17.121
P21	296	M8	1_20_1035_M_	NDF_CCK2R	23.7613	23.7208	344	O8	1_20_1035_M_	NDF_GAPDH	16.8782	17.0782	6.64269	-0.629289	1.5468						-0.629289	1.5468
P21	320	N8	1_20_1035_M_	NDF_CCK2R	23.6804		368	P8	1_20_1035_M_	NDF_GAPDH	17.2781
P21	294	M6	1_20_1039_M_	NDF_CCK2R	23.7169	23.7789	342	O6	1_20_1039_M_	NDF_GAPDH	16.972	17.0963	6.68266	-0.589323	1.50454						-0.589323	1.50454
P21	318	N6	1_20_1039_M_	NDF_CCK2R	23.841		366	P6	1_20_1039_M_	NDF_GAPDH	17.2206
P21	312	M24	1_20_1048_M_02	NDF_CCK2R	26.0147	26.1347	360	O24	1_20_1048_M_02	NDF_GAPDH	19.4579	19.4435	6.6912	-0.580781	1.49566						-0.580781	1.49566
P21	336	N24	1_20_1048_M_02	NDF_CCK2R	26.2546		384	P24	1_20_1048_M_02	NDF_GAPDH	19.429
P21	297	M9	1_20_1049_M_03	NDF_CCK2R	25.1879	25.4515	345	O9	1_20_1049_M_03	NDF_GAPDH	16.9126	16.9866	8.46487	1.19289	0.437425						1.19289	0.437425
P21	321	N9	1_20_1049_M_03	NDF_CCK2R	25.7151		369	P9	1_20_1049_M_03	NDF_GAPDH	17.0607
P21	298	M10	1_20_1050_M_04	NDF_CCK2R	25.7753	25.6133	346	O10	1_20_1050_M_04	NDF_GAPDH	17.3992	17.4102	8.20317	0.931185	0.524427						0.931185	0.524427
P21	322	N10	1_20_1050_M_04	NDF_CCK2R	25.4513		370	P10	1_20_1050_M_04	NDF_GAPDH	17.4212
P21	307	M19	1_20_0979_F	NDF_CCK2R	23.7416	23.5679	355	O19	1_20_0979_F	NDF_GAPDH	16.8571	16.9178	6.65003	-0.0847643	1.06051						-0.621954	1.53896
P21	331	N19	1_20_0979_F	NDF_CCK2R	23.3942		379	P19	1_20_0979_F	NDF_GAPDH	16.9785
P21	308	M20	1_20_0980_F	NDF_CCK2R	23.4977	23.3877	356	O20	1_20_0980_F	NDF_GAPDH	16.8765	17.0112	6.37654	-0.358255	1.28187						-0.895445	1.86018
P21	332	N20	1_20_0980_F	NDF_CCK2R	23.2778		380	P20	1_20_0980_F	NDF_GAPDH	17.1459
P21	309	M21	1_20_0981_F	NDF_CCK2R	25.7275	25.5055	357	O21	1_20_0981_F	NDF_GAPDH	17.5242	17.5268	7.97873	1.24394	0.422217						0.706754	0.612697
P21	333	N21	1_20_0981_F	NDF_CCK2R	25.2835		381	P21	1_20_0981_F	NDF_GAPDH	17.5294
P21	310	M22	1_20_0982_F	NDF_CCK2R	25.4598	25.144	358	O22	1_20_0982_F	NDF_GAPDH	17.5854	17.607	7.537	0.802206	0.573472						0.265016	0.83219
P21	334	N22	1_20_0982_F	NDF_CCK2R	24.8283		382	P22	1_20_0982_F	NDF_GAPDH	17.6287
P21	311	M23	1_20_1055_F_02	NDF_CCK2R	26.1394	25.6341	359	O23	1_20_1055_F_02	NDF_GAPDH	17.2286	17.1526	8.4815	1.74671	0.297981						1.20952	0.432413
P21	335	N23	1_20_1055_F_02	NDF_CCK2R	25.1287		383	P23	1_20_1055_F_02	NDF_GAPDH	17.0766
	299	M11	noRT 21.06.23	NDF_CCK2R	34.3039		347	O11	noRT 21.06.23	NDF_GAPDH	Undetermined
	323	N11	noRT 21.06.23	NDF_CCK2R	Undetermined		371	P11	noRT 21.06.23	NDF_GAPDH	Undetermined
	300	M12	noRT 28.06.23	NDF_CCK2R	Undetermined		348	O12	noRT 28.06.23	NDF_GAPDH	Undetermined
	324	N12	noRT 28.06.23	NDF_CCK2R	Undetermined		372	P12	noRT 28.06.23	NDF_GAPDH	Undetermined
